# Supplementary material for: A KRAS-responsive long non-coding RNA controls microRNA processing
Source: Nat Commun. 2021 Apr 1;12:2038. doi: 10.1038/s41467-021-22337-3 (PMC8016872; doi:10.1038/s41467-021-22337-3)
Supplement: Supplementary file 4 — Supplementary Data 1 [file 41467_2021_22337_MOESM4_ESM.xlsx]

## Sheet: Sheet1
Supplementary Data 1. KRAS copy-number alterations and mutations in LUAD
Sample ID	KRAS, Putative copy-number alterations from GISTIC	KRAS			Sample ID	KRAS, Putative copy-number alterations from GISTIC	KRAS			Sample ID	KRAS, Putative copy-number alterations from GISTIC	KRAS			Sample ID	KRAS, Putative copy-number alterations from GISTIC	KRAS
TCGA-86-7955-01	Deep Deletion	486.181			TCGA-75-5147-01	Diploid	1173.7			TCGA-83-5908-01	Gain	2418.7			TCGA-73-4668-01	Amplification	4831.49
TCGA-75-6211-01	Deep Deletion	1141.35			TCGA-75-5146-01	Diploid	1878.1			TCGA-50-5045-01	Gain	1270.73			TCGA-49-4507-01	Amplification	659.979
TCGA-80-5611-01	Shallow Deletion	523.969			TCGA-64-5815-01	Diploid	1644.93			TCGA-44-5643-01	Gain	5670.42			TCGA-44-2657-01	Amplification	1607.38
TCGA-55-5899-01	Shallow Deletion	1156.74			TCGA-64-5781-01	Diploid	1012.22			TCGA-35-5375-01	Gain	674.806			TCGA-05-4250-01	Amplification	4723.2
TCGA-50-5068-01	Shallow Deletion	973.076			TCGA-64-5779-01	Diploid	1574.47			TCGA-05-5428-01	Gain	1427.51			TCGA-49-AAR9-01	Amplification	19435.5
TCGA-50-5049-01	Shallow Deletion	965.402			TCGA-50-5939-01	Diploid	900.291			TCGA-05-5420-01	Gain	1602.09			TCGA-L9-A5IP-01	Amplification	2212.09
TCGA-73-4677-01	Shallow Deletion	1284.28			TCGA-50-5066-01	Diploid	1442.51			TCGA-73-4675-01	Gain	1366.79			TCGA-55-1592-01	Amplification	3826.17
TCGA-49-4501-01	Shallow Deletion	1206.61			TCGA-50-5055-01	Diploid	1046.51			TCGA-73-4670-01	Gain	2061.5			TCGA-MP-A4TF-01	Amplification	29832.8
TCGA-05-4426-01	Shallow Deletion	559.318			TCGA-44-5645-01	Diploid	1051.06			TCGA-73-4666-01	Gain	1175.12			TCGA-MP-A4TK-01	Amplification	1613.67
TCGA-44-3918-01	Shallow Deletion	1260.49			TCGA-05-5715-01	Diploid	1683.39			TCGA-38-4628-01	Gain	1195.32			TCGA-MN-A4N5-01	Amplification	2690.55
TCGA-44-2661-01	Shallow Deletion	989.913			TCGA-05-5429-01	Diploid	1105.18			TCGA-38-4625-01	Gain	1265.28			TCGA-62-A46Y-01	Amplification	1683.71
TCGA-49-AARN-01	Shallow Deletion	695.522			TCGA-05-5425-01	Diploid	1044.12			TCGA-05-4434-01	Gain	1373.28			TCGA-44-A479-01	Amplification	4157.78
TCGA-49-AARE-01	Shallow Deletion	702.777			TCGA-05-5423-01	Diploid	1237.36			TCGA-05-4432-01	Gain	1405.83			TCGA-55-8507-01	Amplification	2574.68
TCGA-NJ-A7XG-01	Shallow Deletion	1209.85			TCGA-49-4506-01	Diploid	1203.46			TCGA-05-4420-01	Gain	1457.01			TCGA-95-8494-01	Amplification	4267.05
TCGA-L9-A8F4-01	Shallow Deletion	744.087			TCGA-49-4494-01	Diploid	1002.34			TCGA-05-4402-01	Gain	1464.74			TCGA-50-8459-01	Amplification	1387
TCGA-49-AAR0-01	Shallow Deletion	524.541			TCGA-49-4486-01	Diploid	1008.44			TCGA-05-4389-01	Gain	1361.07			TCGA-69-8255-01	Amplification	1077.39
TCGA-49-AAQV-01	Shallow Deletion	732.487			TCGA-44-3396-01	Diploid	874.692			TCGA-05-4382-01	Gain	1599.75			TCGA-99-8028-01	Amplification	1862.18
TCGA-67-3771-01	Shallow Deletion	936.808			TCGA-38-4630-01	Diploid	1337.25			TCGA-35-4122-01	Gain	1498.49			TCGA-55-8094-01	Amplification	9271.35
TCGA-64-1676-01	Shallow Deletion	998.417			TCGA-38-4629-01	Diploid	808.948			TCGA-49-AARQ-01	Gain	716.854			TCGA-55-8092-01	Amplification	2077.06
TCGA-44-2666-01	Shallow Deletion	758.628			TCGA-38-4627-01	Diploid	1161.98			TCGA-49-AARO-01	Gain	983.569			TCGA-86-7954-01	Amplification	4770.72
TCGA-44-2656-01	Shallow Deletion	1094.16			TCGA-05-4422-01	Diploid	1385.69			TCGA-S2-AA1A-01	Gain	1337.91			TCGA-55-7910-01	Amplification	1875
TCGA-O1-A52J-01	Shallow Deletion	483.732			TCGA-05-4398-01	Diploid	1223.58			TCGA-64-1678-01	Gain	2815.27			TCGA-44-7661-01	Amplification	3418.49
TCGA-NJ-A55O-01	Shallow Deletion	1297.55			TCGA-05-4397-01	Diploid	950.414			TCGA-55-1596-01	Gain	986.975			TCGA-91-6836-01	Amplification	8071.02
TCGA-NJ-A4YQ-01	Shallow Deletion	553.045			TCGA-44-4112-01	Diploid	1902.01			TCGA-55-1595-01	Gain	2238.34			TCGA-91-6835-01	Amplification	3593.68
TCGA-NJ-A4YI-01	Shallow Deletion	1720.71			TCGA-44-3919-01	Diploid	1337.89			TCGA-55-1594-01	Gain	1829.8			TCGA-49-6745-01	Amplification	6439.31
TCGA-MP-A4TH-01	Shallow Deletion	1113.01			TCGA-44-3398-01	Diploid	1836.4			TCGA-44-2668-01	Gain	1806.07			TCGA-75-5122-01	Amplification	5090.76
TCGA-MP-A4T6-01	Shallow Deletion	610.43			TCGA-35-4123-01	Diploid	1309.42			TCGA-NJ-A55R-01	Gain	1496.01			TCGA-50-5941-01	Amplification	3282.69	KRAS: G12A
TCGA-MP-A4TC-01	Shallow Deletion	830.755			TCGA-05-4244-01	Diploid	1962.13			TCGA-NJ-A4YF-01	Gain	1654.92			TCGA-05-4433-01	Amplification	3184.3	KRAS: G12V
TCGA-97-A4M6-01	Shallow Deletion	740.149			TCGA-73-A9RS-01	Diploid	1752.64			TCGA-MP-A4TE-01	Gain	2249.78			TCGA-55-7283-01	Amplification	1856.64	KRAS: G12S
TCGA-97-A4M1-01	Shallow Deletion	679.393			TCGA-49-AARR-01	Diploid	881.235			TCGA-MP-A4TD-01	Gain	1454.41			TCGA-97-7554-01	Amplification	4683.34	KRAS: G12V
TCGA-55-A48Z-01	Shallow Deletion	970.687			TCGA-49-AAR4-01	Diploid	1025.85			TCGA-95-A4VP-01	Gain	1238.11			TCGA-44-7672-01	Amplification	2636.08	KRAS: G12A
TCGA-44-A4SU-01	Shallow Deletion	639.981			TCGA-49-AAR3-01	Diploid	823.171			TCGA-69-A59K-01	Gain	2423.74			TCGA-55-7576-01	Amplification	2777.95	KRAS: G12S
TCGA-J2-A4AD-01	Shallow Deletion	922.452			TCGA-L9-A7SV-01	Diploid	1391.55			TCGA-MP-A4TI-01	Gain	1517.67			TCGA-55-7815-01	Amplification	3671.34	KRAS: G12V
TCGA-62-A46U-01	Shallow Deletion	1473.08			TCGA-L9-A743-01	Diploid	923.513			TCGA-MP-A4T7-01	Gain	1163.66			TCGA-67-3774-01	Amplification	2040.56	KRAS: G12F
TCGA-62-A46S-01	Shallow Deletion	2042.83			TCGA-L9-A50W-01	Diploid	965.247			TCGA-MP-A4SY-01	Gain	1941.68
TCGA-62-A46R-01	Shallow Deletion	1899.32			TCGA-99-AA5R-01	Diploid	742.671			TCGA-MP-A4SV-01	Gain	1791.36
TCGA-55-A4DG-01	Shallow Deletion	549.051			TCGA-55-A57B-01	Diploid	912.905			TCGA-MN-A4N4-01	Gain	1152.16
TCGA-55-A491-01	Shallow Deletion	1096.88			TCGA-4B-A93V-01	Diploid	1017.05			TCGA-MN-A4N1-01	Gain	1578.89
TCGA-55-A48X-01	Shallow Deletion	1237.54			TCGA-49-AAR2-01	Diploid	602.611			TCGA-97-A4M7-01	Gain	1261.28
TCGA-86-8672-01	Shallow Deletion	887.041			TCGA-67-3772-01	Diploid	1261.7			TCGA-55-A494-01	Gain	3439.44
TCGA-55-8619-01	Shallow Deletion	1004.08			TCGA-67-3770-01	Diploid	1160.71			TCGA-L9-A443-01	Gain	1911.55
TCGA-55-8616-01	Shallow Deletion	2340.86			TCGA-64-1680-01	Diploid	925.262			TCGA-86-A4D0-01	Gain	1803.63
TCGA-55-8614-01	Shallow Deletion	858.086			TCGA-44-2665-01	Diploid	1222.01			TCGA-62-A471-01	Gain	1335.55
TCGA-55-8514-01	Shallow Deletion	983.871			TCGA-44-2662-01	Diploid	1164.56			TCGA-62-A470-01	Gain	2378.08
TCGA-55-8511-01	Shallow Deletion	560.88			TCGA-44-2659-01	Diploid	1232.76			TCGA-62-A46O-01	Gain	3167.78
TCGA-55-8510-01	Shallow Deletion	778.458			TCGA-44-2655-01	Diploid	858.993			TCGA-55-A4DF-01	Gain	2132.69
TCGA-86-8358-01	Shallow Deletion	1438.29			TCGA-NJ-A55A-01	Diploid	1139.09			TCGA-55-A493-01	Gain	2634.21
TCGA-50-8457-01	Shallow Deletion	1177.1			TCGA-NJ-A4YP-01	Diploid	1148.12			TCGA-55-A490-01	Gain	2501.89
TCGA-97-8177-01	Shallow Deletion	925.137			TCGA-NJ-A4YG-01	Diploid	1681.29			TCGA-44-A47B-01	Gain	3143.75
TCGA-86-8279-01	Shallow Deletion	759.111			TCGA-MP-A5C7-01	Diploid	1635.85			TCGA-44-A47A-01	Gain	1252.81
TCGA-69-8253-01	Shallow Deletion	1198.56			TCGA-MP-A4TJ-01	Diploid	1753.71			TCGA-97-8552-01	Gain	922.561
TCGA-99-8025-01	Shallow Deletion	1172.28			TCGA-MP-A4T4-01	Diploid	1234.9			TCGA-97-8176-01	Gain	1426.49
TCGA-86-8075-01	Shallow Deletion	1110.41			TCGA-95-A4VN-01	Diploid	1708.2			TCGA-91-8499-01	Gain	2373.65
TCGA-86-8074-01	Shallow Deletion	1051.47			TCGA-95-A4VK-01	Diploid	1194.73			TCGA-86-8673-01	Gain	1261.59
TCGA-86-8073-01	Shallow Deletion	1346.28			TCGA-MP-A4TA-01	Diploid	709.736			TCGA-86-8669-01	Gain	1657.85
TCGA-55-8204-01	Shallow Deletion	1063.3			TCGA-MP-A4T9-01	Diploid	1442.85			TCGA-78-8655-01	Gain	1530.08
TCGA-55-8087-01	Shallow Deletion	827.574			TCGA-MP-A4T8-01	Diploid	1853.23			TCGA-55-8615-01	Gain	1955.08
TCGA-44-8120-01	Shallow Deletion	871.586			TCGA-MP-A4SW-01	Diploid	1328.78			TCGA-55-8508-01	Gain	1603.89
TCGA-44-8117-01	Shallow Deletion	2120.83			TCGA-L4-A4E5-01	Diploid	1187.71			TCGA-55-8505-01	Gain	1808.49
TCGA-95-7948-01	Shallow Deletion	1045.72			TCGA-97-A4M5-01	Diploid	1479.48			TCGA-62-8402-01	Gain	1441.56
TCGA-95-7947-01	Shallow Deletion	801.878			TCGA-97-A4M3-01	Diploid	1496.21			TCGA-62-8398-01	Gain	2157.38
TCGA-69-7765-01	Shallow Deletion	1282.15			TCGA-97-A4M2-01	Diploid	989.76			TCGA-55-8302-01	Gain	2174.72
TCGA-69-7763-01	Shallow Deletion	1648.59			TCGA-97-A4M0-01	Diploid	2028.74			TCGA-93-8067-01	Gain	2081.32
TCGA-55-7727-01	Shallow Deletion	1215.6			TCGA-97-A4LX-01	Diploid	1501.41			TCGA-86-8280-01	Gain	1111.23
TCGA-78-7535-01	Shallow Deletion	823.78			TCGA-93-A4JQ-01	Diploid	1021.36			TCGA-86-8278-01	Gain	1200.49
TCGA-97-7547-01	Shallow Deletion	1572.16			TCGA-93-A4JP-01	Diploid	976.568			TCGA-99-8033-01	Gain	1442.97
TCGA-97-7546-01	Shallow Deletion	1543.84			TCGA-93-A4JO-01	Diploid	1464.44			TCGA-99-8032-01	Gain	1533.59
TCGA-78-7153-01	Shallow Deletion	1162.42			TCGA-93-A4JN-01	Diploid	763.508			TCGA-95-8039-01	Gain	977.264
TCGA-78-7147-01	Shallow Deletion	539.14			TCGA-86-A4P8-01	Diploid	876.481			TCGA-55-8208-01	Gain	1419.29
TCGA-55-7573-01	Shallow Deletion	911.929			TCGA-86-A4P7-01	Diploid	1393.26			TCGA-55-8096-01	Gain	1238.35
TCGA-95-7043-01	Shallow Deletion	1204.78			TCGA-86-A4JF-01	Diploid	2831.69			TCGA-55-8089-01	Gain	1036.66
TCGA-91-6840-01	Shallow Deletion	1247.74			TCGA-53-A4EZ-01	Diploid	1775.15			TCGA-55-7913-01	Gain	3263.36
TCGA-75-6214-01	Shallow Deletion	1004.33			TCGA-44-A4SS-01	Diploid	1639.93			TCGA-55-7284-01	Gain	2050.44
TCGA-55-6979-01	Shallow Deletion	1025.33			TCGA-L9-A444-01	Diploid	782.84			TCGA-95-7944-01	Gain	1030.75
TCGA-71-6725-01	Shallow Deletion	1296.78			TCGA-L4-A4E6-01	Diploid	977.23			TCGA-86-7953-01	Gain	1812.84
TCGA-49-6743-01	Shallow Deletion	1142.16			TCGA-J2-A4AG-01	Diploid	2552.98			TCGA-69-7979-01	Gain	1032.47
TCGA-49-4490-01	Shallow Deletion	918.281			TCGA-J2-A4AE-01	Diploid	895.39			TCGA-69-7974-01	Gain	1829.91
TCGA-44-6775-01	Shallow Deletion	1046.44			TCGA-91-A4BD-01	Diploid	738.163			TCGA-69-7973-01	Gain	2479.24
TCGA-67-6217-01	Shallow Deletion	960.88			TCGA-91-A4BC-01	Diploid	1052.87			TCGA-55-7995-01	Gain	1948.65
TCGA-50-6594-01	Shallow Deletion	1002.82			TCGA-86-A456-01	Diploid	1413.57			TCGA-91-7771-01	Gain	1997.71
TCGA-50-6593-01	Shallow Deletion	1032.07			TCGA-62-A472-01	Diploid	1326.25			TCGA-86-7701-01	Gain	2006.32
TCGA-50-6591-01	Shallow Deletion	1225.81			TCGA-62-A46V-01	Diploid	1332.01			TCGA-64-1681-01	Gain	1598.63
TCGA-50-5946-01	Shallow Deletion	841.106			TCGA-62-A46P-01	Diploid	1573.68			TCGA-44-7670-01	Gain	7593.79
TCGA-50-5942-01	Shallow Deletion	671.915			TCGA-55-A492-01	Diploid	1092.13			TCGA-44-7669-01	Gain	2985.58
TCGA-44-6147-01	Shallow Deletion	1174.32			TCGA-55-A48Y-01	Diploid	1355.04			TCGA-44-7667-01	Gain	1991.97
TCGA-38-6178-01	Shallow Deletion	1176.29			TCGA-44-A47G-01	Diploid	1513.23			TCGA-44-7662-01	Gain	1223.83
TCGA-05-4405-01	Shallow Deletion	1144.36	KRAS: G12C		TCGA-38-A44F-01	Diploid	1116.44			TCGA-44-7660-01	Gain	1629.69
TCGA-50-5051-01	Shallow Deletion	1193.65	KRAS: G12C		TCGA-97-8547-01	Diploid	1058.65			TCGA-78-7220-01	Gain	3856.9
TCGA-91-6849-01	Shallow Deletion	676.307	KRAS: G12C		TCGA-91-8497-01	Diploid	928.678			TCGA-78-7159-01	Gain	2010.47
TCGA-95-7039-01	Shallow Deletion	1362.14	KRAS: D33E		TCGA-91-8496-01	Diploid	947.102			TCGA-78-7155-01	Gain	4454.28
TCGA-99-7458-01	Shallow Deletion	1819.08	KRAS: G12R		TCGA-86-8674-01	Diploid	1289.49			TCGA-78-7154-01	Gain	1609.17
TCGA-44-7671-01	Shallow Deletion	1598.74	KRAS: G12C		TCGA-86-8671-01	Diploid	790.192			TCGA-78-7146-01	Gain	2210.95
TCGA-55-7914-01	Shallow Deletion	1569.72	KRAS: G12C		TCGA-86-8668-01	Diploid	822.917			TCGA-44-5644-01	Gain	1760.93
TCGA-97-7938-01	Shallow Deletion	1507.55	KRAS: G12C		TCGA-86-8585-01	Diploid	1375.21			TCGA-91-6848-01	Gain	1266.26
TCGA-73-7498-01	Shallow Deletion	1371.22	KRAS: G12C		TCGA-78-8662-01	Diploid	1078.76			TCGA-91-6847-01	Gain	2030.5
TCGA-64-5778-01	Shallow Deletion	959.526	KRAS: G12C		TCGA-78-8660-01	Diploid	855.723			TCGA-86-6851-01	Gain	2117.06
					TCGA-78-8648-01	Diploid	929.717			TCGA-55-6987-01	Gain	1413.49
					TCGA-78-8640-01	Diploid	926.623			TCGA-55-6985-01	Gain	2051.49
					TCGA-55-8621-01	Diploid	1102.99			TCGA-55-6984-01	Gain	2789.76
					TCGA-55-8620-01	Diploid	1276.98			TCGA-55-6981-01	Gain	1708.77
					TCGA-55-8513-01	Diploid	1106.08			TCGA-55-6980-01	Gain	1456.23
					TCGA-55-8512-01	Diploid	1062			TCGA-55-6978-01	Gain	2068.59
					TCGA-55-8506-01	Diploid	972.41			TCGA-55-6971-01	Gain	1677.64
					TCGA-86-8359-01	Diploid	1029.77			TCGA-50-6673-01	Gain	2026.36
					TCGA-69-8453-01	Diploid	959.064			TCGA-91-6829-01	Gain	2291.17
					TCGA-62-8399-01	Diploid	1249.62			TCGA-55-6712-01	Gain	1601.61
					TCGA-62-8397-01	Diploid	875.912			TCGA-50-6597-01	Gain	670.122
					TCGA-62-8395-01	Diploid	1646.12			TCGA-50-5072-01	Gain	2594
					TCGA-62-8394-01	Diploid	1152.3			TCGA-49-6767-01	Gain	1455.03
					TCGA-50-8460-01	Diploid	709.418			TCGA-49-6742-01	Gain	1756.9
					TCGA-97-8179-01	Diploid	1249.51			TCGA-49-4512-01	Gain	1493.47
					TCGA-97-8175-01	Diploid	1714.09			TCGA-44-6779-01	Gain	1330.15
					TCGA-97-8174-01	Diploid	1368.28			TCGA-86-6562-01	Gain	1963.29
					TCGA-97-8172-01	Diploid	2519.71			TCGA-75-6203-01	Gain	902.338
					TCGA-97-8171-01	Diploid	922.904			TCGA-75-5125-01	Gain	2234.02
					TCGA-86-8281-01	Diploid	1611.42			TCGA-50-6592-01	Gain	2374.05
					TCGA-69-8254-01	Diploid	1477.95			TCGA-50-5944-01	Gain	1313.61
					TCGA-55-8301-01	Diploid	1049.46			TCGA-50-5935-01	Gain	2864.24
					TCGA-55-8299-01	Diploid	918.643			TCGA-50-5931-01	Gain	1554.29
					TCGA-J2-8194-01	Diploid	1508.07			TCGA-49-4488-01	Gain	2214.64
					TCGA-J2-8192-01	Diploid	1587.24			TCGA-38-4632-01	Gain	863.315
					TCGA-95-7562-01	Diploid	1350.54			TCGA-05-4390-01	Gain	2207.89	KRAS: G12V
					TCGA-86-8076-01	Diploid	1342.82			TCGA-75-5126-01	Gain	1544.59	KRAS: G12C
					TCGA-86-8056-01	Diploid	2450.03			TCGA-05-4415-01	Gain	3100.44	KRAS: G12C
					TCGA-86-8055-01	Diploid	1332.62			TCGA-05-4417-01	Gain	3154.02	KRAS: G12C
					TCGA-86-8054-01	Diploid	2806.76			TCGA-91-6828-01	Gain	2660.77	KRAS: G12V
					TCGA-55-8207-01	Diploid	1636.03			TCGA-75-7027-01	Gain	4765.2	KRAS: G12V
					TCGA-55-8206-01	Diploid	1008.86			TCGA-78-7145-01	Gain	2069.31	KRAS: G12Y
					TCGA-55-8205-01	Diploid	1112.05			TCGA-78-7148-01	Gain	2157.4	KRAS: G12C
					TCGA-55-8203-01	Diploid	2173.29			TCGA-78-7161-01	Gain	1529.23	KRAS: G12V
					TCGA-55-8097-01	Diploid	2616.52			TCGA-78-7167-01	Gain	1751.26	KRAS: G12F
					TCGA-55-8091-01	Diploid	1245.43			TCGA-86-7713-01	Gain	3596.22	KRAS: G12C
					TCGA-55-8090-01	Diploid	6327.97			TCGA-95-7567-01	Gain	2366.81	KRAS: G12V
					TCGA-55-8085-01	Diploid	1322.55			TCGA-55-7726-01	Gain	2169.48	KRAS: G12C
					TCGA-44-8119-01	Diploid	1810.48			TCGA-55-7907-01	Gain	3030.49	KRAS: G12C
					TCGA-73-7499-01	Diploid	1196.42			TCGA-55-7911-01	Gain	2978.72	KRAS: G12V; K88*
					TCGA-69-7978-01	Diploid	1213.18			TCGA-55-7728-01	Gain	1319.13	KRAS: G12V
					TCGA-55-7994-01	Diploid	1249.03			TCGA-69-7980-01	Gain	2243.59	KRAS: G12A
					TCGA-97-7937-01	Diploid	1274.01			TCGA-05-4395-01	Gain	3050.28	KRAS: G12V
					TCGA-86-7714-01	Diploid	1287.59			TCGA-05-4418-01	Gain	1347.07	KRAS: G12C
					TCGA-69-7764-01	Diploid	1773.21			TCGA-49-4510-01	Gain	1361.11	KRAS: G12D
					TCGA-69-7761-01	Diploid	1565.57			TCGA-73-4662-01	Gain	1966.83	KRAS: G12C
					TCGA-69-7760-01	Diploid	1567.15			TCGA-64-5775-01	Gain	1752.01	KRAS: Q61L
					TCGA-55-7903-01	Diploid	1403.59
					TCGA-55-7724-01	Diploid	1878.76
					TCGA-86-7711-01	Diploid	877.575
					TCGA-78-7633-01	Diploid	1281.48
					TCGA-78-7542-01	Diploid	1082.34
					TCGA-78-7537-01	Diploid	1026.03
					TCGA-78-7536-01	Diploid	1603.5
					TCGA-78-7163-01	Diploid	727.211
					TCGA-78-7162-01	Diploid	1114.16
					TCGA-64-1679-01	Diploid	1198.78
					TCGA-53-7626-01	Diploid	1898.44
					TCGA-53-7624-01	Diploid	1593.76
					TCGA-97-7553-01	Diploid	1049.19
					TCGA-97-7552-01	Diploid	1820.14
					TCGA-93-7348-01	Diploid	1465.54
					TCGA-78-7158-01	Diploid	1221.99
					TCGA-78-7156-01	Diploid	1177.86
					TCGA-78-7152-01	Diploid	1511.61
					TCGA-78-7150-01	Diploid	2562.82
					TCGA-78-7149-01	Diploid	873.449
					TCGA-78-7143-01	Diploid	1411.71
					TCGA-55-7574-01	Diploid	1800.36
					TCGA-55-7570-01	Diploid	1147.71
					TCGA-38-7271-01	Diploid	1242.22
					TCGA-91-6830-01	Diploid	998.467
					TCGA-80-5607-01	Diploid	1377.54
					TCGA-75-7031-01	Diploid	1550.54
					TCGA-75-7025-01	Diploid	992.814
					TCGA-55-6986-01	Diploid	800.145
					TCGA-55-6982-01	Diploid	2116.62
					TCGA-55-6975-01	Diploid	1497.9
					TCGA-55-6972-01	Diploid	1234.02
					TCGA-55-6969-01	Diploid	1040.02
					TCGA-55-6968-01	Diploid	1360.62
					TCGA-91-6831-01	Diploid	1958.71
					TCGA-50-6595-01	Diploid	991.64
					TCGA-50-6590-01	Diploid	1295.65
					TCGA-50-5044-01	Diploid	775.844
					TCGA-49-4514-01	Diploid	1817.89
					TCGA-49-4487-01	Diploid	1380.79
					TCGA-44-6778-01	Diploid	1445.43
					TCGA-44-6774-01	Diploid	1122.68
					TCGA-05-4427-01	Diploid	2921.8
					TCGA-05-4424-01	Diploid	2608.67
					TCGA-05-4410-01	Diploid	1186.54
					TCGA-05-4396-01	Diploid	3103.11
					TCGA-75-6212-01	Diploid	853.495
					TCGA-75-6207-01	Diploid	1077.8
					TCGA-75-6206-01	Diploid	1197.61
					TCGA-75-6205-01	Diploid	865.254
					TCGA-73-4676-01	Diploid	1262.27
					TCGA-73-4658-01	Diploid	1310.7
					TCGA-67-6216-01	Diploid	1354.35
					TCGA-67-6215-01	Diploid	2483.7
					TCGA-67-4679-01	Diploid	1739.78
					TCGA-55-6543-01	Diploid	901.895
					TCGA-50-5930-01	Diploid	1237.74
					TCGA-44-6148-01	Diploid	625.151
					TCGA-38-4631-01	Diploid	1565.59
					TCGA-05-4425-01	Diploid	1855.62
					TCGA-05-4384-01	Diploid	1329.26
					TCGA-44-6145-01	Diploid	1519.9	KRAS: G12V
					TCGA-44-6146-01	Diploid	2511.28	KRAS: G12V
					TCGA-50-5932-01	Diploid	2446.8	KRAS: G12C
					TCGA-50-5933-01	Diploid	1709.38	KRAS: G12C
					TCGA-44-6776-01	Diploid	2285.2	KRAS: G12D
					TCGA-44-6777-01	Diploid	1355.08	KRAS: G12C
					TCGA-49-6744-01	Diploid	1423.12	KRAS: G12C
					TCGA-55-6642-01	Diploid	2277.85	KRAS: G12V
					TCGA-49-6761-01	Diploid	1344.09	KRAS: G12D
					TCGA-55-6970-01	Diploid	1553.16	KRAS: G12V
					TCGA-55-6983-01	Diploid	1581.56	KRAS: G12C
					TCGA-75-7030-01	Diploid	1348.96	KRAS: G12D
					TCGA-80-5608-01	Diploid	1751.93	KRAS: G12A
					TCGA-50-7109-01	Diploid	1774.44	KRAS: G12C
					TCGA-55-7281-01	Diploid	1882.62	KRAS: G12C
					TCGA-78-7160-01	Diploid	1722.4	KRAS: G12D
					TCGA-44-7659-01	Diploid	1275.78	KRAS: G12C
					TCGA-78-7166-01	Diploid	1380.29	KRAS: G12C
					TCGA-78-7539-01	Diploid	1810.6	KRAS: G12C
					TCGA-78-7540-01	Diploid	2319.8	KRAS: G12V
					TCGA-53-7813-01	Diploid	2160.33	KRAS: G12A
					TCGA-55-7725-01	Diploid	3121.85	KRAS: G12V
					TCGA-93-7347-01	Diploid	1400.93	KRAS: G12C
					TCGA-97-7941-01	Diploid	969.738	KRAS: G12A
					TCGA-35-3615-01	Diploid	1214.42	KRAS: G12C
					TCGA-64-1677-01	Diploid	1400.44	KRAS: G12C
					TCGA-67-3773-01	Diploid	2027.75	KRAS: G12V
					TCGA-05-4249-01	Diploid	4618.15	KRAS: G12C
					TCGA-05-4403-01	Diploid	1346.4	KRAS: G12C
					TCGA-05-4430-01	Diploid	1844.02	KRAS: G12C
					TCGA-38-4626-01	Diploid	1135.91	KRAS: G12V
					TCGA-49-4505-01	Diploid	1580.13	KRAS: G12C
					TCGA-73-4659-01	Diploid	2143.46	KRAS: G12V
					TCGA-50-5936-01	Diploid	1830.41	KRAS: G12C
					TCGA-64-5774-01	Diploid	1480.11	KRAS: G12C
