# Supplementary material for: A KRAS-responsive long non-coding RNA controls microRNA processing
Source: Nat Commun. 2021 Apr 1;12:2038. doi: 10.1038/s41467-021-22337-3 (PMC8016872; doi:10.1038/s41467-021-22337-3)
Supplement: Supplementary file 5 — Supplementary Data 2 [file 41467_2021_22337_MOESM5_ESM.xlsx]

## Sheet: Sheet1
Supplementary Data 2. GSEA analysis of KRASWT and KRASMUT RNA-seq data
NAME	SIZE	ES	NES	NOM p-val	FDR q-val	FWER p-val	RANK AT MAX	LEADING EDGE
HALLMARK_E2F_TARGETS	197	0.553274	2.48834	0	0	0	5686	tags=66%, list=32%, signal=95%
HALLMARK_G2M_CHECKPOINT	191	0.531182	2.36176	0	0	0	5323	tags=64%, list=30%, signal=90%
HALLMARK_COAGULATION	81	0.473994	1.84611	0	0.00280021	0.011	2967	tags=33%, list=16%, signal=40%
HALLMARK_INFLAMMATORY_RESPONSE	113	0.420884	1.7267	0	0.00601777	0.03	2710	tags=37%, list=15%, signal=43%
HALLMARK_MYC_TARGETS_V1	197	0.354062	1.59873	0.00147929	0.0215395	0.126	6357	tags=47%, list=35%, signal=71%
HALLMARK_MYC_TARGETS_V2	58	0.421924	1.56009	0.0130293	0.0267939	0.182	6307	tags=59%, list=35%, signal=90%
HALLMARK_ANGIOGENESIS	23	0.507739	1.54395	0.0263158	0.0268125	0.214	1664	tags=39%, list=9%, signal=43%
HALLMARK_KRAS_SIGNALING_UP	130	0.349015	1.48603	0.00789889	0.0412232	0.345	3111	tags=32%, list=17%, signal=39%
HALLMARK_EPITHELIAL_MESENCHYMAL_TRANSITION	153	0.339066	1.46456	0.00298507	0.0461717	0.421	2187	tags=29%, list=12%, signal=33%
HALLMARK_ESTROGEN_RESPONSE_LATE	150	0.340557	1.46218	0.00894188	0.0430927	0.433	1907	tags=23%, list=11%, signal=26%
HALLMARK_PEROXISOME	87	0.366559	1.4508	0.0172144	0.0438995	0.465	2486	tags=23%, list=14%, signal=27%
HALLMARK_COMPLEMENT	133	0.304204	1.30663	0.0538462	0.14265	0.898	2285	tags=20%, list=13%, signal=22%
HALLMARK_IL2_STAT5_SIGNALING	148	0.29197	1.24316	0.0953757	0.21524	0.971	3160	tags=32%, list=18%, signal=39%
HALLMARK_DNA_REPAIR	143	0.284674	1.23971	0.0766871	0.204954	0.973	5366	tags=34%, list=30%, signal=47%
HALLMARK_ALLOGRAFT_REJECTION	100	0.30266	1.22508	0.123794	0.211717	0.984	2497	tags=23%, list=14%, signal=27%
HALLMARK_CHOLESTEROL_HOMEOSTASIS	69	0.317156	1.20437	0.174174	0.227907	0.994	3049	tags=32%, list=17%, signal=38%
HALLMARK_MITOTIC_SPINDLE	192	0.260967	1.15376	0.152593	0.301256	0.999	2545	tags=20%, list=14%, signal=23%
HALLMARK_OXIDATIVE_PHOSPHORYLATION	182	0.25087	1.1111	0.233236	0.367468	0.999	7257	tags=46%, list=40%, signal=76%
HALLMARK_APICAL_JUNCTION	147	0.255552	1.10043	0.2571	0.37118	0.999	2276	tags=16%, list=13%, signal=18%
HALLMARK_PROTEIN_SECRETION	91	0.266848	1.06463	0.351438	0.426551	1	2200	tags=18%, list=12%, signal=20%
HALLMARK_SPERMATOGENESIS	86	0.266805	1.05871	0.353474	0.418959	1	1807	tags=19%, list=10%, signal=21%
HALLMARK_BILE_ACID_METABOLISM	78	0.265229	1.05658	0.324759	0.404592	1	2734	tags=22%, list=15%, signal=26%
HALLMARK_ANDROGEN_RESPONSE	87	0.255634	1.0189	0.407874	0.469486	1	2050	tags=18%, list=11%, signal=21%
HALLMARK_ADIPOGENESIS	171	0.22259	0.980453	0.497093	0.538302	1	5262	tags=33%, list=29%, signal=47%
HALLMARK_APICAL_SURFACE	25	0.30658	0.938719	0.549153	0.61374	1	2034	tags=20%, list=11%, signal=23%
HALLMARK_XENOBIOTIC_METABOLISM	139	0.211906	0.907881	0.673016	0.659671	1	3134	tags=24%, list=17%, signal=29%
HALLMARK_TNFA_SIGNALING_VIA_NFKB	162	-0.496367	-2.32127	0	0	0	1683	tags=36%, list=9%, signal=40%
HALLMARK_INTERFERON_ALPHA_RESPONSE	77	-0.553235	-2.30562	0	0	0	2732	tags=34%, list=15%, signal=40%
HALLMARK_INTERFERON_GAMMA_RESPONSE	136	-0.45841	-2.09327	0	0.000461539	0.001	2732	tags=29%, list=15%, signal=34%
HALLMARK_HEME_METABOLISM	155	-0.38002	-1.7888	0	0.00555382	0.02	4415	tags=45%, list=24%, signal=59%
HALLMARK_MYOGENESIS	122	-0.383901	-1.71561	0	0.00710272	0.036	2338	tags=26%, list=13%, signal=30%
HALLMARK_HEDGEHOG_SIGNALING	30	-0.490262	-1.69035	0.0223325	0.00721017	0.042	1131	tags=33%, list=6%, signal=36%
HALLMARK_GLYCOLYSIS	175	-0.354935	-1.67335	0	0.00725685	0.048	2003	tags=25%, list=11%, signal=28%
HALLMARK_APOPTOSIS	131	-0.362975	-1.65769	0	0.00749073	0.055	1662	tags=21%, list=9%, signal=23%
HALLMARK_P53_PATHWAY	172	-0.335412	-1.60043	0	0.0105589	0.084	1683	tags=18%, list=9%, signal=20%
HALLMARK_KRAS_SIGNALING_DN	82	-0.383127	-1.58275	0.00826446	0.0117594	0.1	2648	tags=32%, list=15%, signal=37%
HALLMARK_ESTROGEN_RESPONSE_EARLY	154	-0.31889	-1.47641	0.00303951	0.0294407	0.243	2520	tags=30%, list=14%, signal=34%
HALLMARK_PANCREAS_BETA_CELLS	17	-0.478872	-1.4052	0.088993	0.0466341	0.385	1258	tags=29%, list=7%, signal=32%
HALLMARK_UV_RESPONSE_UP	143	-0.301773	-1.37031	0.0277778	0.0589646	0.488	2075	tags=18%, list=12%, signal=20%
HALLMARK_MTORC1_SIGNALING	190	-0.281505	-1.32639	0.0128617	0.0753673	0.599	1430	tags=17%, list=8%, signal=18%
HALLMARK_PI3K_AKT_MTOR_SIGNALING	89	-0.310331	-1.29982	0.0668524	0.084855	0.666	4721	tags=36%, list=26%, signal=48%
HALLMARK_REACTIVE_OXYGEN_SPECIES_PATHWAY	43	-0.34518	-1.28939	0.102138	0.0867998	0.693	2210	tags=21%, list=12%, signal=24%
HALLMARK_UV_RESPONSE_DN	126	-0.274483	-1.23017	0.0818713	0.129986	0.849	2806	tags=25%, list=16%, signal=30%
HALLMARK_WNT_BETA_CATENIN_SIGNALING	38	-0.302632	-1.07791	0.332487	0.34275	0.995	1518	tags=24%, list=8%, signal=26%
HALLMARK_UNFOLDED_PROTEIN_RESPONSE	106	-0.242303	-1.05642	0.311475	0.375397	0.999	2736	tags=18%, list=15%, signal=21%
HALLMARK_IL6_JAK_STAT3_SIGNALING	51	-0.251559	-0.968509	0.506204	0.576658	1	1455	tags=14%, list=8%, signal=15%
HALLMARK_NOTCH_SIGNALING	29	-0.244446	-0.811549	0.762963	0.919272	1	3293	tags=28%, list=18%, signal=34%
HALLMARK_FATTY_ACID_METABOLISM	127	-0.172237	-0.768106	0.95942	0.930341	1	2947	tags=15%, list=16%, signal=18%
The significant gene signature pathways were obtained from GSEA. GSEA use the two sided Kolmogrorov-Smirnov (K-S) test. The resulting p values were corrected for multiple hypothesis testing. The resulting FDR is the estimated probability that a gene set with a given enrichment score (normalized for gene set size) represents a false positive finding.
