# Supplementary material for: A KRAS-responsive long non-coding RNA controls microRNA processing
Source: Nat Commun. 2021 Apr 1;12:2038. doi: 10.1038/s41467-021-22337-3 (PMC8016872; doi:10.1038/s41467-021-22337-3)
Supplement: Supplementary file 6 — Supplementary Data 3 [file 41467_2021_22337_MOESM6_ESM.xlsx]

## Sheet: Sheet1
Supplementary Data 3. Proteins interacting with KIMAT1 by RAP-MS
Accession	Gene ID	Molecular Weight (kDa)	two tailed ANOVA Test	Total Spectrum Count	Protein Name
K22E_HUMAN	K22E	65	0.034	131	Keratin, type II cytoskeletal 2 epidermal OS=Homo sapiens GN=KRT2 PE=1 SV=2
A1A4E9_HUMAN	A1A4E9	50	0.0003	36	Keratin 13 OS=Homo sapiens GN=KRT13 PE=2 SV=1
B4DRW1_HUMAN	B4DRW1	52	0.0014	15	cDNA FLJ55805, highly similar to Keratin, type II cytoskeletal 4 OS=Homo sapiens PE=2 SV=1
B2R4R0_HUMAN	B2R4R0	11	0.0075	16	Histone H4 OS=Homo sapiens GN=HIST1H4H PE=2 SV=1
LMNA_HUMAN	LMNA	74	0.0001	12	Prelamin-A/C OS=Homo sapiens GN=LMNA PE=1 SV=1
ACTN4_HUMAN	ACTN4	105	0.002	8	Alpha-actinin-4 OS=Homo sapiens GN=ACTN4 PE=1 SV=2
ANXA1_HUMAN	ANXA1	39	0.00097	6	Annexin A1 OS=Homo sapiens GN=ANXA1 PE=1 SV=2
FLNC_HUMAN	FLNC	291	0.0024	1	Filamin-C OS=Homo sapiens GN=FLNC PE=1 SV=3
A0A024R4K3_HUMAN	A0A024R4K3	36	0.00088	3	Malate dehydrogenase OS=Homo sapiens GN=MDH2 PE=3 SV=1
KPYM_HUMAN	KPYM	58	0.00018	3	Pyruvate kinase PKM OS=Homo sapiens GN=PKM PE=1 SV=4
J3KPX7_HUMAN	J3KPX7	33	0.00048	7	Prohibitin-2 OS=Homo sapiens GN=PHB2 PE=1 SV=2
TERA_HUMAN	TERA	89	0.0001	2	Transitional endoplasmic reticulum ATPase OS=Homo sapiens GN=VCP PE=1 SV=4
ADT2_HUMAN	ADT2	33	0.00088	6	ADP/ATP translocase 2 OS=Homo sapiens GN=SLC25A5 PE=1 SV=7
PRDX1_HUMAN	PRDX1	22	0.005	3	Peroxiredoxin-1 OS=Homo sapiens GN=PRDX1 PE=1 SV=1
MOES_HUMAN	MOES	68	0.0036	1	Moesin OS=Homo sapiens GN=MSN PE=1 SV=3
A0A087WVQ6_HUMAN	A0A087WVQ6	192	0.0001	1	Clathrin heavy chain 1 OS=Homo sapiens GN=CLTC PE=4 SV=1
B3KX72_HUMAN	B3KX72	83	0.0027	1	cDNA FLJ44920 fis, clone BRAMY3011501, highly similar to Heterogeneous nuclear ribonucleoprotein U OS=Homo sapiens PE=2 SV=1
A8K7F6_HUMAN	A8K7F6	46	0.0001	2	cDNA FLJ78244, highly similar to Homo sapiens eukaryotic translation initiation factor 4A, isoform 1 (EIF4A1), mRNA OS=Homo sapiens PE=2 SV=1
Q53EP4_HUMAN	Q53EP4	69	0.0011	3	Dolichyl-diphosphooligosaccharide--protein glycosyltransferase subunit 1 (Fragment) OS=Homo sapiens PE=2 SV=1
DHX9_HUMAN	DHX9	141	0.024	4	ATP-dependent RNA helicase A OS=Homo sapiens GN=DHX9 PE=1 SV=4
B7Z4V2_HUMAN	B7Z4V2	72	0.019	2	cDNA FLJ51907, highly similar to Stress-70 protein, mitochondrial OS=Homo sapiens PE=2 SV=1
K2C71_HUMAN	K2C71	57	0.0032	7	Keratin, type II cytoskeletal 71 OS=Homo sapiens GN=KRT71 PE=1 SV=3
B3KQT9_HUMAN	B3KQT9	54	0.00036	1	Protein disulfide-isomerase OS=Homo sapiens PE=2 SV=1
A8K9A4_HUMAN	A8K9A4	34	0.0048	2	cDNA FLJ75154, highly similar to Homo sapiens heterogeneous nuclear ribonucleoprotein C (C1/C2), mRNA OS=Homo sapiens PE=2 SV=1
LDHB_HUMAN	LDHB	37	0.00014	2	L-lactate dehydrogenase B chain OS=Homo sapiens GN=LDHB PE=1 SV=2
A0A024R8S5_HUMAN	A0A024R8S5	57	0.00068	1	Protein disulfide-isomerase OS=Homo sapiens GN=P4HB PE=3 SV=1
NPM_HUMAN	NPM1	33	0.0062	2	Nucleophosmin OS=Homo sapiens GN=NPM1 PE=1 SV=2
E5KNY5_HUMAN	E5KNY5	158	0.02	1	Leucine-rich PPR-motif containing OS=Homo sapiens GN=LRPPRC PE=4 SV=1
LDHA_HUMAN	LDHA	37	0.0011	1	L-lactate dehydrogenase A chain OS=Homo sapiens GN=LDHA PE=1 SV=2
EFTU_HUMAN	EFTU	50	0.026	2	Elongation factor Tu, mitochondrial OS=Homo sapiens GN=TUFM PE=1 SV=2
A0A024R0Y6_HUMAN	A0A024R0Y6	21	0.00014	3	ADP-ribosylation factor 3, isoform CRA_b OS=Homo sapiens GN=ARF3 PE=3 SV=1
A0A024RBK3_HUMAN	A0A024RBK3	33	0.0018	2	60S ribosomal protein L6 OS=Homo sapiens GN=RPL6 PE=3 SV=1
Q53HU0_HUMAN	Q53HU0	60	0.0001	1	Chaperonin containing TCP1, subunit 8 (Theta) variant (Fragment) OS=Homo sapiens PE=2 SV=1
PPIB_HUMAN	PPIB	24	0.0012	2	Peptidyl-prolyl cis-trans isomerase B OS=Homo sapiens GN=PPIB PE=1 SV=2
A0A024RB75_HUMAN	A0A024RB75	52	0.00039	2	Citrate synthase OS=Homo sapiens GN=CS PE=3 SV=1
B4DN41_HUMAN	B4DN41	68	0.00013	1	cDNA FLJ53366, highly similar to Probable ATP-dependent RNA helicase DDX5 (EC 3.6.1.-) OS=Homo sapiens PE=2 SV=1
PDIA6_HUMAN	PDIA6	48	0.019	4	Protein disulfide-isomerase A6 OS=Homo sapiens GN=PDIA6 PE=1 SV=1
CLIC1_HUMAN	CLIC1	27	0.0038	1	Chloride intracellular channel protein 1 OS=Homo sapiens GN=CLIC1 PE=1 SV=4
DDX21_HUMAN	DDX21	87	0.012	1	Nucleolar RNA helicase 2 OS=Homo sapiens GN=DDX21 PE=1 SV=5
A0A024R694_HUMAN	A0A024R694	103	0.027	4	Actinin, alpha 1, isoform CRA_a OS=Homo sapiens GN=ACTN1 PE=4 SV=1
1433E_HUMAN	1433E	29	0.0018	4	14-3-3 protein epsilon OS=Homo sapiens GN=YWHAE PE=1 SV=1
CALX_HUMAN	CALX	68	0.00061	1	Calnexin OS=Homo sapiens GN=CANX PE=1 SV=2
A0A024R9C1_HUMAN	A0A024R9C1	71	0.016	1	Poly(A) binding protein, cytoplasmic 1, isoform CRA_b OS=Homo sapiens GN=PABPC1 PE=4 SV=1
RS14_HUMAN	RS14	16	0.00086	2	40S ribosomal protein S14 OS=Homo sapiens GN=RPS14 PE=1 SV=3
J3KTE4_HUMAN	J3KTE4	23	0.00098	1	Ribosomal protein L19 OS=Homo sapiens GN=RPL19 PE=1 SV=1
Two-way ANOVA was used to measure statistical significance.
