# Supplementary material for: A KRAS-responsive long non-coding RNA controls microRNA processing
Source: Nat Commun. 2021 Apr 1;12:2038. doi: 10.1038/s41467-021-22337-3 (PMC8016872; doi:10.1038/s41467-021-22337-3)
Supplement: Supplementary file 7 — Supplementary Data 4 [file 41467_2021_22337_MOESM7_ESM.xlsx]

## Sheet: Sheet1
Supplementary Data 4. Number of genes targeted by a specific miRNA
Fig. 6g
DHX9
pathway	pval	padj	ES	NES	nMoreExtreme	size	leadingEdge
HALLMARK_E_M_T	0.000212359	0.000254831	-0.408366	-2.10124	0	86	SPARC COL11A1 EDIL3 TFPI2 NID2 PTX3 ITGAV TGFBI SLIT2 SNTB1 COL12A1 ITGA5 PLOD2 COL1A1 PCOLCE2 BMP1 CTHRC1 ITGB3 PTHLH PLOD1 IL32 FN1 LAMA3 LOXL2 COL7A1 MYL9 NOTCH2 SLC6A8 SAT1 TPM2 CAP2 THBS1 LAMC1 BASP1 TNFRSF12A SGCB ITGB5 TGFBR3 LAMA2 PVR
TGFB_UP.V1_UP	0.0012474	0.0012474	-0.408268	-1.93383	5	58	CDKN2B BHLHE40 SPHK1 ANK1 ITGA5 ADAM22 RAPGEF2 JAM2 RRAD KDM6B TNFAIP8 SNAI1 DACT1 HTR1D SKIL EPHA4 ELL2 LMCD1 PDGFB SMOX FAT4 CYP2J2
ERBB2_UP.V1_UP	0.000209512	0.000254831	-0.474456	-2.32865	0	69	NOTCH3 EGLN3 P4HA2 PTPRU RPRM ABCC3 HEY1 TNFRSF21 PTGER4 LMO3 UROS SLC6A6 ACHE PLEKHB1 DRAM1 ANGPTL4 LIMCH1 ZNF365 ATXN1 APH1B PCSK1N RFTN1 NME4 WIPI1 SAT1 PRPS1 BCL6 ST8SIA4
KRAS_KIDNEY_UP.V1_UP	0.000205128	0.000254831	-0.624414	-2.5594	0	32	SCN2A CPEB3 RELN KCNJ8 ANK3 HEY1 NRCAM CAB39L NEFL CA2 LMO3 SERPINI1 GPM6A LIMCH1 SOBP RAPGEF4 SLC1A3 NOL4 PLSCR4 DNM3 MAP7
EGFR_UP.V1_UP	0.000211149	0.000254831	-0.480131	-2.30934	0	64	TGFB2 EGLN3 GBP2 ABCC3 TNFRSF21 TNFAIP8 CEBPD ENPP1 TMEM45A DRAM1 NFKB2 ANGPTL4 SOCS2 CASP7 LOXL2 TNS3 NFIL3 ATXN1 RND1 ELL2 WIPI1 GK SAT1 FGFR3 AOX1 RPS6KA3 VAV3 IFIT3 ARID5B IL15RA
E2F3_UP.V1_UP	0.000208725	0.000254831	-0.472319	-2.31236	0	68	ZDHHC12 DTL HEY2 TMOD2 HEY1 LRP4 TSHZ1 NEFL SNRNP25 PCOLCE2 UGT8 TPPP DDAH1 L3MBTL3 GKAP1 TAF5 TLCD1 PEG10 SAMD11 TLE2 RASGRP1 PCNA TMEM97 CABLES2 FAM78A PLSCR4 NPAS1 FGFR3 MICB SHANK3 CHST2 MYB
NPM1
pathway	pval	padj	ES	NES	nMoreExtreme	size	leadingEdge
HALLMARK_E_M_T	0.0001294	0.000149768	-0.56371	-2.69258	0	105	SPARC EDIL3 GJA1 TGFBI COL11A1 ITGB3 IL32 TFPI2 NID2 LAMA3 SLIT2 LOX SAT1 FN1 HTRA1 MATN2 ITGAV ITGA5 PTHLH BMP1 CTHRC1 ABI3BP LOXL2 COL1A1 MMP2 FSTL1 COL7A1 PTX3 COL12A1 RGS4 LAMC1 VEGFC PCOLCE2 PLOD2 GLIPR1 TGFBR3 COL6A2 MSX1 FBLN2 WIPF1 IL15 FBLN1 TNFAIP3 LRP1 SLIT3 VCAN ITGA2 NT5E FBN2 FBN1 NOTCH2 QSOX1 LAMA2 SERPINE2 IGFBP2
TGFB_UP.V1_UP	0.000133191	0.000149768	-0.469395	-2.14108	0	80	BHLHE40 ANK1 PDGFB CDKN2B ITGA5 DACT1 SMAD6 KLF4 FAT4 SPHK1 RRAD PAIP2B EPHA4 HTR1D PPP2R2B KLF10 ELL2 ABTB2 SKIL BMPR2 KDM6B RAPGEF2 LARP6 SMOX PDGFA SSBP3 KCNN4 ID3 CARF BCOR GADD45B SLC26A2 PHLDB1 JAM2 LTBP2 PMP22 FERMT2 LMCD1 ADAM22 SPSB1 TLE3 PLEKHA1 DPY19L1
ERBB2_UP.V1_UP	0.000133636	0.000149768	-0.598538	-2.7045	0	76	ATXN1 ABCC3 PTPRU SAT1 LMO3 NOTCH3 KRT7 FER1L4 HEY1 TNFRSF21 EGLN3 SERPINA1 ST8SIA4 CXADR RPRM PPP1R3C ANGPTL4 ST6GALNAC2 ACHE ANXA6 ZNF365 EPB41L4A MVD IL1R1 TBC1D8 PNRC1 ASPH RRAGD LRP5 BCL6 BCL3 SLC6A6 B3GALT4 CAPN5 KCNN4 CREB3L2 NME4 BMPR1B PCSK1N CAPN2 MIA3 PTGER4 CYP1B1 CADPS2 HSPA2 MPI NNT
KRAS_KIDNEY_UP.V1_UP	0.000149768	0.000149768	-0.614529	-2.33238	0	34	NRCAM PLSCR4 NEFL RELN CPEB3 ANK3 LMO3 HEY1 GPM6A MAP7 SOBP DYNC1I1 PCDH9 TMOD1 ESRRG CCND2 CPE SORL1 KCNJ8 NOL4 ST3GAL6 SYT1
EGFR_UP.V1_UP	0.000132223	0.000149768	-0.516536	-2.40307	0	90	ATXN1 GBP2 GJA1 ABCC3 TGFB2 PSMB9 IL15RA SAT1 TNS3 FGFR3 KRT7 TNFRSF21 EGLN3 LOXL2 GBP1 CXADR KLF4 IFIT3 ANGPTL4 CASP7 ELL2 KCNS3 ENPP1 PLAC1 IL1R1 PCDH9 NFKB2 TBC1D8 CEBPD NFIL3 ASPH PSMB10 AOX1 ITGA2 TUBB2A BCL3 ARID5B CAPN2 CYP1B1 HIVEP2 CADPS2 SEL1L3 GK HSPA2 PMAIP1 ITGA3 RPS6KA3 FERMT2 EPAS1 ICAM1
E2F3_UP.V1_UP	0.000133583	0.000149768	-0.464218	-2.11135	0	79	PLSCR4 NEFL HEY2 FGFR3 SAMD11 HEY1 DDAH1 SMAD6 E2F7 TPPP MMP15 NPTX1 LRP4 MYB PCOLCE2 KCNS3 PEG10 TLCD1 ZNF483 ZNF367 MEX3B TMOD2 TIAM1 RASGRP1 TLE2 RRAGD CHST2 FAM78A PLXND1 ABCG2 GCH1 L3MBTL3 SLC30A4 NR2F1 DTL LEF1 SYNM RAB26 GKAP1 MBOAT1 CD83 HSPA2
KIMAT KD
Gene	baseMean	log2FoldChange	lfcSE	stat	pvalue	padj	GapmeRsiAP_S2	GapmeRsiAP_S5	GapmeRsiAP_S8	GapmeRctrl_S1	GapmeRctrl_S4	GapmeRctrl_S7	GapmeRsiAP_S2.1	GapmeRsiAP_S5.1	GapmeRsiAP_S8.1	GapmeRctrl_S1.1	GapmeRctrl_S4.1	GapmeRctrl_S7.1
hsa-miR-7-5p	1.48055e+06	1.01796	0.168069	6.05678	1.38875e-09	1.70437e-08	1.71142e+06	1.54456e+06	2.73305e+06	1.00554e+06	908562	980150	1482176	1516340	1369670	1330260	1148930	1400830
hsa-miR-27b-3p	59774.3	-0.300366	0.141774	-2.11862	0.0341225	0.0808165	58478	60732.6	41109.4	61982.2	68923.6	67420.3	50645	59623	20602	81998	87158	96357
hsa-miR-200c-3p	364.582	1.57214	0.156649	10.0361	1.05825e-23	4.76212e-22	548.466	510.324	590.641	172.345	198.488	167.227	475	501	296	228	251	239
hsa-miR-200b-3p	114.078	1.09853	0.246431	4.45777	8.28148e-06	6.04325e-05	131.632	142.605	201.536	60.4719	90.15	58.0745	114	140	101	80	114	83
hsa-miR-200a-3p	126.713	1.18828	0.216994	5.47611	4.34771e-08	4.60346e-07	198.602	151.773	185.573	81.6371	66.4263	76.2665	172	149	93	108	84	109
hsa-miR-139-5p	9263.34	1.07462	0.108069	9.94379	2.6842e-23	1.03533e-21	11684	13049.4	13063.9	6065.33	6100.15	5617.13	10119	12811	6547	8024	7714	8028
hsa-let-7b-5p	21537.1	-0.34474	0.100977	-3.41403	0.000640085	0.00283316	19378.7	19186.5	18279.9	23952.2	23465.9	24959.4	16783	18836	9161	31687	29674	35672
Edge Widths DHX9
	hsa-let-7b-5p	hsa-miR-139-5p	hsa-miR-200a-3p	hsa-miR-200b-3p	hsa-miR-200c-3p	hsa-miR-27a-3p	hsa-miR-27b-3p	hsa-miR-7-5p
E2F3_UP.V1_UP	5	1	4	7	7	10	10	1
EGFR_UP.V1_UP	6	3	7	11	11	10	10	3
ERBB2_UP.V1_UP	4	2	3	4	4	4	4	2
HALLMARK_E_M_T	10	3	3	10	10	7	7	2
KRAS_KIDNEY_UP.V1_UP	2	1	3	5	5	8	8	0
TGFB_UP.V1_UP	6	5	6	14	14	13	13	7
Edge Weights NPM1
	hsa-let-7b-5p	hsa-miR-139-5p	hsa-miR-200a-3p	hsa-miR-200b-3p	hsa-miR-200c-3p	hsa-miR-27a-3p	hsa-miR-27b-3p	hsa-miR-7-5p
E2F3_UP.V1_UP	7	3	4	7	7	9	9	0
EGFR_UP.V1_UP	9	4	11	15	15	17	17	6
ERBB2_UP.V1_UP	6	2	3	4	4	7	7	3
HALLMARK_E_M_T	11	3	5	12	12	13	13	2
KRAS_KIDNEY_UP.V1_UP	6	4	5	6	6	11	11	1
TGFB_UP.V1_UP	6	5	8	18	18	19	19	8
The numbers represent the edge widths (number of miRNA targets associated with a pathway/term)
Supplementary Fig.11a
pathway	pval	padj	ES	NES	nMoreExtreme	size	leadingEdge
KRAS_KIDNEY_UP.V1_UP	0.00058651	0.00161812	-0.452305	-2.15422	0	62	CPEB3 LIMCH1 ANK2 PLCB1 RCAN2 RAPGEF4 PLCL1 ST3GAL6 KCNJ8 MAP7 RNLS GLDC SPARCL1 ESRRG GPM6A NRCAM DNM3 LMO3 ERC2 CFAP69 SOBP DYNC1I1 TUBB4A ANK3 SNAP91 PLSCR4 SYT1 RELN SORBS1 SATB1 EMP1 ETV1
YAP1_UP	0.0355191	0.0355191	-0.37193	-1.51153	90	32	CDK14 MAML2 SEMA3C SIAE ARHGEF10 NMRK1 DDB2 RFTN1 ZNHIT6 FAM167A TEAD1 CCDC8 MYLK
LTE2_UP.V1_UP	0.00107875	0.00161812	-0.381996	-2.06997	0	120	TNS3 CHST11 GTDC1 PLCB4 DIAPH2 PGM1 MBP SASH1 REEP1 ORAI3 SYT17 UST RAB27A STAU2 UNC13B RIN2 LRP8 MAP3K5 RRAGD RPS6KA5 ASRGL1 RLN2 HMGCS1 CD302 NUCB2 OPN3 HSD17B14 EFCAB11 PBK CREB3L2 GSTZ1 PLAGL1 KLHDC2 ANXA6 EPB41L1 MEIS2 CLMN MGAT4A LONP2 PROS1 NUMB PRKCH PHACTR2 FAM117A KIF13B SORD CDKN3 RFTN1 MICAL3
KIMAT KD
Gene	baseMean	log2FoldChange	lfcSE	stat	pvalue	padj	GapmeRsiAP_S2	GapmeRsiAP_S5	GapmeRsiAP_S8	GapmeRctrl_S1	GapmeRctrl_S4	GapmeRctrl_S7	GapmeRsiAP_S2.1	GapmeRsiAP_S5.1	GapmeRsiAP_S8.1	GapmeRctrl_S1.1	GapmeRctrl_S4.1	GapmeRctrl_S7.1
hsa-miR-7-5p	1.48055e+06	1.01796	0.168069	6.05678	1.38875e-09	1.70437e-08	1.71142e+06	1.54456e+06	2.73305e+06	1.00554e+06	908562	980150	1482176	1516340	1369670	1330260	1148930	1400830
hsa-miR-27b-3p	59774.3	-0.300366	0.141774	-2.11862	0.0341225	0.0808165	58478	60732.6	41109.4	61982.2	68923.6	67420.3	50645	59623	20602	81998	87158	96357
hsa-miR-200c-3p	364.582	1.57214	0.156649	10.0361	1.05825e-23	4.76212e-22	548.466	510.324	590.641	172.345	198.488	167.227	475	501	296	228	251	239
hsa-miR-200b-3p	114.078	1.09853	0.246431	4.45777	8.28148e-06	6.04325e-05	131.632	142.605	201.536	60.4719	90.15	58.0745	114	140	101	80	114	83
hsa-miR-200a-3p	126.713	1.18828	0.216994	5.47611	4.34771e-08	4.60346e-07	198.602	151.773	185.573	81.6371	66.4263	76.2665	172	149	93	108	84	109
hsa-miR-139-5p	9263.34	1.07462	0.108069	9.94379	2.6842e-23	1.03533e-21	11684	13049.4	13063.9	6065.33	6100.15	5617.13	10119	12811	6547	8024	7714	8028
hsa-let-7b-5p	21537.1	-0.34474	0.100977	-3.41403	0.000640085	0.00283316	19378.7	19186.5	18279.9	23952.2	23465.9	24959.4	16783	18836	9161	31687	29674	35672
	hsa-let-7b-5p	hsa-miR-139-5p	hsa-miR-200a-3p	hsa-miR-200b-3p	hsa-miR-200c-3p	hsa-miR-27a-3p	hsa-miR-27b-3p	hsa-miR-7-5p
KRAS_KIDNEY_UP.V1_UP	5	7	11	7	7	14	14	4
LTE2_UP.V1_UP	8	3	6	11	11	15	15	5
YAP1_UP	5	3	2	3	3	5	5	0
The numbers in this table represent the edge widths (number of miRNA targets associated with a pathway/term)
