# Supplementary material for: A KRAS-responsive long non-coding RNA controls microRNA processing
Source: Nat Commun. 2021 Apr 1;12:2038. doi: 10.1038/s41467-021-22337-3 (PMC8016872; doi:10.1038/s41467-021-22337-3)
Supplement: Supplementary file 9 — Source Data [file 41467_2021_22337_MOESM9_ESM.xlsx]

## Sheet: Figure 1
1e	KIMAT1				KRAS				1f
	Normal	1-2A	2B-4		Normal	T1-2a	T2b-T4			KIMAT1	KRAS
	35	80	208		75345	181590	252078			35	75345
	22	71	215		97320	189453	258069			22	97320
	8	122	256		104466	205631	264509			8	104466
	5	109	281		90443	200547	256986			5	90443
	64	57	250		135879	207768	383864			64	135879
	60	53	258		114596	215639	354942			60	114596
	14	88	87		107923	205969	322206			14	107923
	73	85	65		98499	199286	333307			73	98499
	32	79	53		128601	218792	298809			32	128601
	19	50	170		93207	213569	355609			19	93207
	37	89	150		89223	217895	345621			37	89223
	37	67	142		52644	212109	335642			37	52644
	65	102	118		72994	208896	357052			65	72994
	55	100	219		106964	259636	269856			55	106964
	28	88	230		48525	210245	353660			28	48525
	46	83	318		54714	185697	345689			46	54714
	65	159	335		85194	196476	359861			65	85194
	37	160	330		90984	194950	356256			37	90984
	18	150	221		33660	192102	359078			18	33660
	16	127	210		65780	205062	396194			16	65780
	20	141	190		96359	196356	420603			20	96359
	31	145	160		60015	193806	417700			31	60015
	30	152	228		37317	185696	421592			30	37317
	20	142	160		27045	198408	461599			20	27045
	16	167			72457	228595				16	72457
	16	142			28647	205103				16	28647
	20	161			21981	201253				20	21981
	16	154			58692	203634				16	58692
	50	145			87069	209465				50	87069
	15	160			96023	194164				15	96023
	33	137			105345	198543				33	105345
	20	137			23288	205116				20	23288
	18	139			71306	198239				18	71306
	26	165			18622	222393				26	18622
	16	160			79767	205542				16	79767
	15	155			80984	199486				15	80984
	17	140			119565	182634				17	119565
	80	155			51536	260272				80	51536
	34	141			115286	301536				34	115286
	45	160			67550	296156				45	67550
	35	180			86460	286044				35	86460
	26	80			57321	265441				26	57321
	88	62			100996	255695				88	100996
	33	80			68414	258064				33	68414
	50	160			52170	260187				50	52170
	46	146			33397	259803				46	33397
	40	159			31654	260165				40	31654
	80	161			28182	265186				80	28182
	58	160			10760	257809				58	10760
	47	158			96117	254413				47	96117
	81	150			10339	265728				81	10339
	45				84718					45	84718
	37				65991					37	65991
	60				68236					60	68236
	50				35347					50	35347
	68				85071					68	85071
	30				46915					30	46915
	52				63972					52	63972
	71				124696					71	124696
	90				76135					90	76135
	39				112015					39	112015
	39				102847					39	102847
	29				44937					29	44937
	39				120323					39	120323
	30				71002					30	71002
	45				42253					45	42253
	55				56522					55	56522
	66				36442					66	36442
	55				92113					55	92113
	60				108075					60	108075
	52				91493					52	91493
	39				100914					39	100914
	46				76414					46	76414
	73				101226					73	101226
	31				102125					31	102125
										80	181590
ttest		9.09383e-33	1.54178e-07			9.69549e-52	5.78987e-19			71	189453
			5.60447e-30				1.22195e-50			122	205631
										109	200547
										57	207768
										53	215639
										88	205969
										85	199286
										79	218792
										50	213569
										89	217895
										67	212109
										102	208896
										100	259636
										88	210245
										83	185697
										159	196476
										160	194950
										150	192102
										127	205062
										141	196356
										145	193806
										152	185696
										142	198408
										167	228595
										142	205103
										161	201253
										154	203634
										145	209465
										160	194164
										137	198543
										137	205116
										139	198239
										165	222393
										160	205542
										155	199486
										140	182634
										155	260272
										141	301536
										160	296156
										180	286044
										80	265441
										62	255695
										80	258064
										160	260187
										146	259803
										159	260165
										161	265186
										160	257809
										158	254413
										150	265728
										208	252078
										215	258069
										256	264509
										281	256986
										250	383864
										258	354942
										87	322206
										65	333307
										53	298809
										170	355609
										150	345621
										142	335642
										118	357052
										219	269856
										230	353660
										318	345689
										335	359861
										330	356256
										221	359078
										210	396194
										190	420603
										160	417700
										228	421592
										160	461599
									ttest		7.75291e-53

## Sheet: Figure 2
2d	H1299											CALU6
	siCtrl/pGL3 Basic	siMYC/pGL3 Basic	siCtrl/Non-promoter	siMYC/Non-promoter	siCtrl/BS2	siMYC/BS2	siCtrl/BS3	siMYC/BS3	siCtrl/BS2 Del	siMYC/BS2 Del		siCtrl/pGL3 Basic	siMYC/pGL3 Basic	siCtrl/Non-promoter	siMYC/Non-promoter	siCtrl/BS2	siMYC/BS2	siCtrl/BS3	siMYC/BS3	siCtrl/BS2 Del	siMYC/BS2 Del
	0.072996	0.088155	0.082837	0.08372	0.355228	0.234591	0.112057	0.127101	0.222968	0.220192		0.321314	0.318369	0.342278	0.32784	0.552996	0.309544	0.47317	0.411813	0.506685	0.4873
	0.078824	0.084081	0.079904	0.0819	0.345084	0.241903	0.109121	0.122677	0.233651	0.265978		0.313185	0.303253	0.322653	0.32688	0.557756	0.312794	0.437646	0.418819	0.482074	0.518095
	0.086676	0.084073	0.079416	0.088221	0.359805	0.227032	0.109062	0.123691	0.224247	0.217005		0.307544	0.323627	0.324142	0.313871	0.552627	0.308002	0.429018	0.418391	0.480929	0.446256
2e		IgG			MYC				ttest
	KIMAT1	0.0328036	0.0319066	0.0415214	0.80107	0.514057	0.726986		0.00169384
	TFAP4	0.0316862	0.0363979	0.0409498	1.07177	1.25701	1.16473		2.99862e-05
2f		siCtrl			siMYC				ttest
	KIMAT1	0.81399	1.11194	1.07407	0.68302	0.486327	0.429283		0.0182113
	TFAP4	1.05709	1.03533	0.907579	0.550953	0.566442	0.624165		0.00125302
2g		Ev			WT			G12D				ttest
	siCtrl	0.94306	1.01778	1.03916	4.50023	3.94493	3.45815	6.45313	5.20537	5.38893		0.000604699	0.000275978		0.00182922	0.000455547
	siMYC	0.86204	0.976591	1.16137	1.3566	1.37554	1.8025	1.55833	1.38511	1.10957		0.0393753	0.0891699

## Sheet: Figure 3
3c															3b
		GpR-Ctrl				GpR KIMAT1 1				GpR KIMAT1 3						H1299					CALU6
	0	8.79069	10.1302	10.6704	9.62702	11.3934	9.62954	9.8092	11.1819	12.0192	8.84983	10.7578	7.38627				KIMAT1	Actin	MALAT1			KIMAT1	Actin	MALAT1
	2	9.40636	10.6049	11.5487	10.3624	12.3023	10.1773	10.1814	11.9856	12.9863	9.62065	11.6272	7.96637			Nuc	0.00773676	0.269622	0.245146		Nuc	0.00906688	0.648906	0.196678
	4	10.4759	11.4482	12.6141	11.4958	13.2406	10.8697	10.8323	13.3435	14.2961	10.4347	12.7055	8.63922			Cyto	0.0145886	1.93438	0.0654644		Cyto	0.0166381	4.96001	0.0660001
	6	11.6057	12.4736	13.5748	12.5438	14.415	11.6808	11.7049	14.0708	14.9532	11.8445	13.5735	9.04789
	8	12.5801	13.773	14.7248	13.4542	14.7156	12.1234	12.0853	14.683	16.083	12.3223	14.4688	9.63956
	10	13.6679	14.9177	16.053	14.643	15.165	12.5696	12.7437	15.6606	17.0099	12.8903	15.8539	10.2911		3d
	12	14.7727	16.3779	17.6792	16.1291	15.0291	12.4784	13.0414	16.1448	17.8402	13.7834	16.9668	11.0105				H1299				ttest		CALU1				ttest
	14	16.2091	17.2184	18.8061	17.1548	15.5617	12.9217	13.5141	16.1263	18.997	14.6096	17.7092	11.8177			GpR-Ctrl	234872	181082	193502	118942			33184	50699	15969	19345
	16	17.3167	18.8565	20.4947	18.4663	15.6384	13.2894	13.5751	16.5627	19.86	15.375	18.9882	12.6481			GpR-KIMAT1-2	29438	24563	18102	23906	0.000600878		7209	5246	7638	6937	0.026964
	18	18.8328	20.5549	22.1175	20.0226	15.7068	13.4282	13.8834	16.4088	20.6738	16.0859	19.8383	13.3524			GpR-KIMAT1-3	30691	36707	20415	24072	0.000712535		8645	8961	6561	7979	0.0333485
	20	20.5739	21.9917	23.9239	21.7055	15.5983	13.2742	13.767	17.0502	21.208	16.6787	21.1315	13.807
	22	22.1176	23.2169	25.8676	23.5702	16.2486	13.5294	14.0905	17.0429	21.7025	17.2779	22.3639	14.3286
	24	24.3524	25.4238	28.4475	25.1276	16.1583	13.6396	14.3892	17.0269	22.2046	17.9804	22.9441	14.4823		3e	HBEC					H1299					CALU6
	26	25.4196	27.494	31.3212	27.5647	15.8114	13.88	14.3963	17.3865	22.691	18.4809	23.597	15.0905				GpR-Ctrl	GpR-KIMAT1-2	GpR-KIMAT1-3			GpR-Ctrl	GpR-KIMAT1-2	GpR-KIMAT1-3			GpR-Ctrl	GpR-KIMAT1-2	GpR-KIMAT1-3
	28	27.1745	30.1907	33.3954	28.6796	15.9754	14.3581	15.0091	18.1004	22.7178	18.8133	24.4468	15.6374			Early Apoptosis	1.70667	3.50333	3.81		Early Apoptosis	0.863333	22.64	20.5667		Early Apoptosis	0.886667	14.5333	20.1567
	30	31.5677	29.7177	34.8091	32.1333	13.8975	13.9966	13.2927	21.8163	20.021	17.8834	23.2097	16.5606			Late Apoptosis	2.81667	8.23	8.63667		Late Apoptosis	1.34	30.46	27.15		Late Apoptosis	1.73	19.2	12.2133
	32	34.4109	31.3861	37.5747	34.0064	13.6521	13.8016	13.6018	21.5649	20.341	18.1715	23.553	16.4016			Alive	93.26	82.49	82.6333		Alive	96.3233	41.9267	48.1767		Alive	96.01	56.6767	58.5767
	34	36.6468	34.299	40.4176	36.0374	13.4881	13.7343	13.6395	21.4624	20.3616	18.1456	23.8217	16.6822			PI	2.22667	5.82	4.93		PI	1.48333	5.00667	4.11667		PI	1.38333	9.6	9.06
	36	39.4585	36.5964	43.2318	39.2379	13.5704	13.8089	13.3206	21.1005	20.6375	18.5544	24.484	17.0151
	38	42.9384	39.6155	47.3277	41.853	13.3053	13.5455	13.3817	20.8758	20.3458	18.9213	24.6522	17.0261
	40	44.7514	44.2704	52.1571	45.0413	13.253	13.7527	13.3222	21.0803	20.2069	19.0787	25.0961	17.2128		3f		H1299				ttest			CALU1			ttest
	42	49.2444	46.0199	55.051	47.4261	12.8846	13.5782	13.2325	20.4532	19.8941	18.6831	25.1672	17.5388			GpR-Ctrl	70327	78977	77847	58870				197671	232456	269248
	44	52.9949	51.2848	59.883	51.1271	13.0301	13.3113	13.0962	20.514	19.854	18.5428	25.2856	17.6635			GpR-KIMAT1-2	261205	213027	80413	210184	0.0220009			450638	399377	405788	0.00210513
	46	55.5223	55.2614	63.472	54.7469	12.9226	13.5564	13.189	20.3569	19.815	18.4435	25.435	17.6438			KIMAT1 antense	47799	96798	68587	67969	0.916139			290645	313312	217542	0.315733
	48	59.1215	65.8728	74.4328	60.8937	15.5028	13.1562	14.4883	15.8612	24.824	19.93	28.3555	16.5258
	50	64.1662	70.3449	79.2415	62.7714	15.7592	13.6576	15.1249	15.4702	24.6001	20.392	29.7816	16.9746
	52	73.1043	74.5185	83.5098	72.026	13.5157	13.7571	13.9812	20.6188	20.3918	19.2649	26.0624	17.4019
	54	74.6002	79.917	86.8958	73.3881	13.8103	13.1507	13.0221	18.5497	21.2872	19.1642	26.6732	16.1337		3g	day	Ev	KIMAT1 OE			3h	day	Ev	KIMAT1 OE
	56	78.7884	83.0652	89.721	77.8898	13.6909	12.9802	13.1756	17.7887	21.2653	18.6062	26.5535	15.8209			0	0	0				0	0	0
	58	82.0659	84.2625	92.5682	81.4464	13.9883	13.1347	12.8084	18.0196	20.739	18.4324	26.7819	15.5933			13	7.436	25.7054				13	21.6255	93.806
	60	86.5321	90.278	94.6829	84.6694	13.6592	13.1378	12.8548	18.039	20.6762	18.2105	26.9228	15.3444			15	19.5083	43.8547				15	25.3413	112.567
	62	88.5522	92.9698	96.633	88.3813	13.5507	13.1298	12.8626	17.9294	20.3915	17.6102	26.4828	14.9573			19	21.296	39.737				19	20.89	139.675
	64	91.8837	94.2416	97.5597	91.1011	13.6065	13.0863	12.7302	17.9579	20.3443	17.6327	26.4005	14.5382			22	47.0107	60.88				22	68.75	225.862
	66	95.4147	96.7752	98.7331	94.2601	14.0559	13.2378	12.9077	18.0168	20.5393	17.2631	26.967	14.417			26	69.385	184.798				26	66.1623	496.447
	68	96.7214	97.9498	99.2281	95.156	13.5355	12.9993	12.5344	17.4106	20.4364	16.7645	26.3957	14.2688			29	118.985	156.078				29	132.176	701.061
	70	97.5622	98.5852	99.5501	96.8939	13.4208	12.9068	12.6804	18.0755	20.7798	16.6849	26.5552	14.2455			34	171.451	364.063				34	228.7
	72	98.4988	99.2411	99.6549	97.546	13.8166	13.536	12.5457	18.2514	21.5893	16.6253	26.9782	13.9479			36	172.176	594.41				36	274.273
																40	175.39	768.837				40	332.176
	ttest				1.13992e-09				1.65727e-07

## Sheet: Figure 4
4d
		IgG			DHX9 RIP			ttest
	KIMAT1	1.55833	1.46409	1.20581	12.996	17.3878	11.0809	0.0026727
	UBC	0.0268302	0.0321286	0.0337259	0.0281641	0.0308198	0.0295643	0.568294
	CCDST	3.68075	3.89062	3.5801	33.5909	38.0546	20.5348	0.00680223
		IgG			NPM1 RIP			ttest
	KIMAT1	1.55833	1.46409	1.20581	5.73582	5.81589	5.81589	2.26712e-06
	UBC	0.0268302	0.0321286	0.0337259	0.0273939	0.0379436	0.0289559	0.897073
	SAMD12-As1	0.747425	1	0.864537	3.24901	5.24157	4.02782	0.00483021
4h
		NT			DHX9 RIP			ttest
	NT	0.0308198	0.0285572	0.0279695	0.0264608	0.0253829	0.0275845	0.070304
	FL	0.0103804	0.0103804	0.0101667	0.149685	0.151774	0.11344	0.000504074
	dsRBDs Del	0.0238478	0.0253829	0.0240137	0.0349152	0.0295643	0.0219445	0.311397
4i
		NT			NPM1 RIP			ttest
	NT	0.192109	0.15932	0.185565	0.189465	0.213159	0.160428	0.658873
	FL	0.219151	0.211686	0.219151	3.43426	3.24901	3.68075	1.32254e-05
	DRBD Del	0.175556	0.179244	0.176777	0.203063	0.185565	0.161544	0.634994
4k
	CAS9	DHX9 KO1	DHX9 KO2	NPM1 KO1	NPM1 KO2
	50168	14837	20144	28891	29982
	57485	21477	19727	22877	29604
	51926	18231	16340	29383	21368
ttest		0.000278027	0.000163842	0.00100388	0.00183752

## Sheet: Figure 5
5b								5g
	NPM1	KRAS		DHX9	KRAS					GpR-Ctrl			GpR-KIMAT1#1			GpR-KIMAT1#3				ttest
	123357	75345		14434	75345				RAPGEF4	1.00183	0.961017	1.03716	0.348686	0.411796	0.358489	0.68302	0.692555	0.586417		2.88494e-05	0.001022
	42439	97320		43321	97320				MAP7	0.985407	0.958461	1.05613	0.578344	0.664343	0.574349	0.607097	0.655197	0.598739		0.000675335	0.000367192
	144433	104466		20340	104466				CCND2	0.941848	1.13569	0.922465	0.368567	0.334482	0.386891	0.510506	0.403321	0.479632		0.000800715	0.00205117
	128832	90443		57602	90443				RELN	1.06093	0.976255	0.962815	0.48971	0.429283	0.438303	0.773782	0.858565	0.692555		0.000109171	0.0167713
	248552	135879		51341	135879
	147057	114596		91236	114596
	130789	107923		66083	107923
	189245	98499		21990	98499					H1299 Ev			H1299 KIMAT1 OE			H460 Ev			H460 KIMAT1 OE				ttest
	312461	128601		29378	128601				RAPGEF4	0.997367	0.970094	1.03254	6.10504	6.19026	4.92458	1.08483	0.957584	0.957584	1.51572	1.64718	1.7411		0.000316223	0.0012363
	200738	93207		65324	93207				MAP7	0.916378	1.05264	1.03098	7.88986	7.06162	7.06162	1.16248	0.944227	0.893293	1.68179	1.85318	2.01391		2.23403e-05	0.00256122
	58133	89223		62105	89223				CCDN2	0.900803	1.0205	1.07869	7.3615	6.63456	6.23332	0.939863	1.08713	0.973008	8.45614	8.05564	9.18959		6.7352e-05	2.27468e-05
	59923	52644		2765	52644				RELN	0.997299	0.911363	1.09134	3.70635	4	3.29436	1.12779	0.897197	0.975015	2.73208	3.38698	3.22657		0.000226223	0.000530509
	138128	72994		113892	72994
	44990	106964		40278	106964
	107378	48525		103950	48525			5h
	100187	54714		102621	54714					siCtrl			siDHX9			siNPM1				ttest
	119688	85194		183267	85194				RAPGEF4	0.909261	1.00192	1.08882	0.779165	0.779165	0.737135	0.687771	0.659754	0.697372		0.0119396	0.00388145
	194608	90984		26099	90984				MAP7	1.02134	0.829588	1.14907	0.307786	0.550953	0.386891	0.441352	0.554785	0.348686		0.0075568	0.00748527
	111026	33660		42309	33660				CCND2	0.938305	1.06299	0.998704	0.712025	0.659754	0.737135	0.716978	0.624165	0.773783		0.00222624	0.00643867
	172566	65780		56688	65780				RELN	1.0535	0.942905	1.0036	0.721965	0.823591	0.668964	0.615572	0.823591	0.712025		0.00918955	0.014191
	129054	96359		202334	96359
	201175	60015		151451	60015
	200497	37317		84398	37317
	100986	27045		45419	27045
	213642	72457		169906	72457
	119602	28647		57346	28647
	192035	21981		39286	21981
	158894	58692		63174	58692
	268435	87069		63475	87069
	208781	96023		106425	96023
	157350	105345		78676	105345
	136983	23288		72006	23288
	194067	71306		141206	71306
	100008	18622		122252	18622
	207147	79767		120534	79767
	120549	80984		117338	80984
	288488	119565		156347	119565
	246410	51536		101136	51536
	348346	115286		202780	115286
	215216	67550		150299	67550
	75881	86460		69308	86460
	206097	57321		79031	57321
	309435	100996		187856	100996
	138358	68414		171240	68414
	208912	52170		90540	52170
	82973	33397		56928	33397
	186742	31654		78759	31654
	219689	28182		202347	28182
	193481	10760		235008	10760
	98358	96117		205675	96117
	147925	10339		100662	10339
	144110	84718		126483	84718
	139615	65991		137542	65991
	198159	68236		33992	68236
	198050	35347		293358	35347
	159037	85071		92565	85071
	136213	46915		101626	46915
	189474	63972		137372	63972
	267988	124696		123238	124696
	133292	76135		176838	76135
	293807	112015		128429	112015
	200805	102847		128154	102847
	156195	44937		114425	44937
	287303	120323		292054	120323
	270331	71002		147376	71002
	175693	42253		179991	42253
	153733	56522		178983	56522
	44856	36442		92948	36442
	117315	92113		74606	92113
	321909	108075		141359	108075
	38763	91493		35039	91493
	93340	100914		98026	100914
	107399	76414		230965	76414
	288147	101226		208345	101226
	135833	102125		110987	102125
	228626	181590		678620	181590
	234160	189453		169785	189453
	349964	205631		65993	205631
	399161	200547		313287	200547
	141283	207768		18189	207768
	303466	215639		250175	215639
	290952	205969		184786	205969
	250729	199286		215785	199286
	882120	218792		431241	218792
	313011	213569		73545	213569
	49857	217895		3448	217895
	397597	212109		254021	212109
	327442	208896		105054	208896
	430640	259636		128757	259636
	564382	210245		165174	210245
	163429	185697		376283	185697
	99096	196476		400892	196476
	218836	194950		82666	194950
	216060	192102		133203	192102
	374617	205062		248814	205062
	231011	196356		126708	196356
	671906	193806		228834	193806
	502677	185696		236644	185696
	520796	198408		219236	198408
	432098	228595		409434	228595
	426829	205103		219451	205103
	590779	201253		251513	201253
	426958	203634		220363	203634
	218361	209465		223832	209465
	503144	194164		105689	194164
	692749	198543		143871	198543
	596468	205116		113880	205116
	399358	198239		232499	198239
	222807	222393		142956	222393
	512899	205542		295550	205542
	215670	199486		212420	199486
	139129	182634		279778	182634
	608777	260272		453075	260272
	575060	301536		360703	301536
	416647	296156		292334	296156
	693120	286044		651430	286044
	439989	265441		175901	265441
	687396	255695		398997	255695
	493697	258064		333960	258064
	430442	260187		384921	260187
	589805	259803		368150	259803
	756803	260165		290248	260165
	658103	265186		390356	265186
	415899	257809		572591	257809
	392482	254413		455342	254413
	134438	265728		443723	265728
	304386	252078		313591	252078
	186136	258069		388682	258069
	368396	264509		619852	264509
	341959	256986		533440	256986
	339233	383864		505388	383864
	132093	354942		518975	354942
	318038	322206		413528	322206
	653892	333307		600398	333307
	307385	298809		486845	298809
	628089	355609		512765	355609
	595155	345621		312888	345621
	764101	335642		362685	335642
	335161	357052		233223	357052
	518143	269856		743525	269856
	498126	353660		450223	353660
	997281	345689		715050	345689
	389396	359861		448461	359861
	321532	356256		500586	356256
	728647	359078		672686	359078
	297057	396194		541351	396194
	888261	420603		389977	420603
	683942	417700		2301965	417700
	463121	421592		1062940	421592
	318682	461599		911700	461599
ttest		9.0265e-12			0.00106644

## Sheet: Figure 6
6b
mature		GpR-Ctrl			GpR-KIMAT1#1			GpR-KIMAT1#3			TTEST				GpR-Ctrl			GpR-KIMAT1#1			GpR-KIMAT1#3			TTEST
	200a	1.02688	1.04121	0.931911	1.53688	2.12874	2	7.11074	7.51618	5.61778	0.00830039	0.000575028		17	0.995368	0.995368	1.00926	0.678302	0.664343	0.732043	0.450625	0.641713	0.50698	0.000128616	0.00120014
	200b	1.01139	1.01842	0.970189	2.02792	2.26577	2.23457	3.07375	4.19887	3.5801	0.000102468	0.00130071		18a	1.00646	1.03475	0.95879	0.619854	0.594604	0.673617	0.76313	0.812252	0.732043	0.000323589	0.00200245
	200c	0.708363	1.30365	0.987984	2.28153	1.81504	1.54757	7.51618	10.1261	7.88986	0.0327005	0.000837136		375	0.846944	1.11755	1.03551	0.543367	0.450625	0.619854	0.578344	0.732043	0.68302	0.00791624	0.0218613
	7-5p	0.717217	1.16512	1.11766	2.15846	1.68179	1.98619	6.27667	5.27803	6.40856	0.00907347	0.000202984		10b-5p	1.00141	1.0512	0.947392	0.752623	0.852635	0.823591	0.381565	0.479632	0.539614	0.0107278	0.000632404
	27a-3p	0.898012	0.996406	1.10558	3.16017	3.11666	2.75108	1.52626	1.52626	1.56917	0.000148458	0.000931553
	27b-5p	1.02847	0.914147	1.05738	2.41162	2.01391	2.65737	3.22657	3.05252	3.18215	0.00211199	5.95971e-06
	139-5p	0.93117	1.08457	0.984264	8.33973	8.81524	9.51366	6.58873	8.45614	6.45313	2.13813e-05	0.000680227
	let-7b-3p	1.10787	0.893656	0.998471	1.67018	1.89211	1.70527	5.81589	8.05564	5.46416	0.00122474	0.00259641
precursor		GpR-Ctrl			GpR-KIMAT1#1			GpR-KIMAT1#3			TTEST				GpR-Ctrl			GpR-KIMAT1#1			GpR-KIMAT1#3			TTEST
	200a	0.857432	1.11581	1.02676	4.89056	4.65893	4.85678	2.26577	1.98618	1.8025	3.43214e-06	0.00274876		17	0.966644	1.08002	0.953336	0.747425	0.80107	0.752623	0.510506	0.702222	0.586417	0.00594831	0.00432706
	200b	0.965455	1.04195	0.992598	1.54757	1.49485	1.52626	1.61328	1.42405	1.60214	4.26734e-05	0.00111262		18a	0.913964	1.07193	1.01411	0.852635	0.707107	0.779165	0.145592	0.194791	0.176777	0.0242015	6.82127e-05
	200c	0.827384	1.15399	1.01863	6.40856	4.89056	4.50023	2.09943	3.07375	2.39496	0.00193684	0.00740746		375	0.975449	0.942222	1.08233	0.503478	0.353553	0.535887	0.260616	0.373712	0.373712	0.00159137	0.00030278
	7	0.997655	1.01158	0.990764	3.68075	4.28709	4.37718	1.6358	1.95884	2.32947	0.00014128	0.00827023		10b	0.971901	1.0562	0.971901	0.668964	0.607097	0.659754	0.429283	0.376312	0.384219	0.00048077	5.00468e-05
	27a	0.847632	0.953635	1.19873	3.45815	3.18215	2.51403	2.69447	2.9897	3.27161	0.00236107	0.000539045
	27b	0.840845	1.1095	1.04965	2.69447	2.26577	2.56685	1.84038	2.14355	1.87905	0.000562505	0.00159665
	139	0.907518	1.02811	1.06437	3.5801	3.55537	3.31728	1.6358	2.09943	1.93187	1.33987e-05	0.00345956
	let-7b	0.976844	1.09901	0.92415	4.02782	4.75683	5.85634	2.28153	2.34567	2.71321	0.00190458	0.000553487
primary		GpR-Ctrl			GpR-KIMAT1#1			GpR-KIMAT1#3			TTEST				GpR-Ctrl			GpR-KIMAT1#1			GpR-KIMAT1#3			TTEST
	200a	1.02525	1.01816	0.956589	0.972655	0.946058	0.986233	0.659754	0.986233	0.779165	0.270325	0.121746		17	0.933841	1.06529	1.00087	1	0.952638	0.965936	1.16473	0.965936	0.946058	0.539311	0.763676
	200b	0.757024	1.33645	0.90652	1.1019	0.687771	0.806642	1.07177	1.00696	0.702222	0.561658	0.742926		18a	0.960797	0.987809	1.05139	1.23114	1.11729	1.03527	0.920188	0.933033	0.697372	0.111466	0.138372
	200c	0.99226	0.906758	1.10098	0.858565	0.939523	0.835088	0.993092	0.858565	1.13288	0.130846	0.96023		375	1.02777	0.965613	1.00662	0.959264	1.04247	1.33793	0.895025	0.846745	0.806642	0.385545	0.00868292
	7	1.04195	0.965455	0.992598	0.972655	1.03527	1.09429	0.888843	0.82932	0.63728	0.459255	0.0532649		10b	1.0162	1.00221	0.981586	0.920188	0.913831	0.895025	0.965936	0.858565	1.08673	0.00199077	0.680129
	27a	1.01831	1.01831	0.96338	0.835088	0.747425	0.993092	1.18099	0.939523	0.779165	0.129168	0.791299
	27b	1.01831	1.01831	0.96338	0.835088	0.747425	0.993092	1.1487	1.08673	0.913831	0.129168	0.53091
	139	1.06299	0.938305	0.998704	1.01396	1.31039	0.933033	1.23114	1.30134	0.97942	0.51487	0.176692
	let-7b	0.951423	1.07041	0.978171	1.14076	1.27456	1.37554	1.11729	1.08673	0.737135	0.026642	0.884881
6g
	DHX9			NPM1			KIMAT KD
	pathway	padj		pathway	padj		Gene
	HALLMARK_E_M_T	0.000254831		HALLMARK_E_M_T	0.000149768		hsa-miR-7-5p	1.70437e-08
	TGFB_UP.V1_UP	0.0012474		TGFB_UP.V1_UP	0.000149768		hsa-miR-27b-3p	0.0808165
	ERBB2_UP.V1_UP	0.000254831		ERBB2_UP.V1_UP	0.000149768		hsa-miR-200c-3p	4.76212e-22
	KRAS_KIDNEY_UP.V1_UP	0.000254831		KRAS_KIDNEY_UP.V1_UP	0.000149768		hsa-miR-200b-3p	6.04325e-05
	EGFR_UP.V1_UP	0.000254831		EGFR_UP.V1_UP	0.000149768		hsa-miR-200a-3p	4.60346e-07
	E2F3_UP.V1_UP	0.000254831		E2F3_UP.V1_UP	0.000149768		hsa-miR-139-5p	1.03533e-21
							hsa-let-7b-5p	0.00283316

## Sheet: Figure 7
7b																7d
		pri-miR-7				pre-miR-7			ttest		miR-7-5p			ttest				Ctrl Igg/Input			Ctrl DHX9/Input			ttest		p21 Igg/Input			p21 DHX9/Input			ttest
	siCtrl	0.986042	1.02791	0.986042		1.07744	0.984597	0.937965			1.00773	0.889524	1.10275				pri-miR-17	14664.1	17805.1	13587.6	25709.2	25531.7	26987.4	0.0013436		11665.8	11425.7	13587.6	5914.33	6208.38	6793.79	0.00126504
	sip21	1.02811	0.965936	0.920188		0.570382	0.732043	0.76313	0.0126568		0.562529	0.590496	0.486327	0.00278484			pri-miR-18a	694.581	873.098	861.078	1562.89	1734.13	1595.73	0.000458244		4870.99	4389.98	3191.46	714.109	820.296	630.346	0.00240877
	Ev	0.991929	0.944949	1.06312		0.942439	0.982461	1.0751			1.0273	1.07838	0.894319				pri-miR-375	27746.2	22851.5	22073.1	51063.3	52136.3	45073.8	0.000873049		28526.2	37902.4	37640.6	20311.4	23170.5	18690.3	0.0140351
	p21	0.972655	0.864537	1.18099		2.77022	2.51403	2.08493	0.00202619		1.69349	1.52626	1.67018	0.00114421			pri-miR-10b	20452.7	18179.2	18053.6	47975.2	52864.1	47975.2	7.022e-05		56266.9	46987.8	49323.9	28724.6	22381.2	24154.4	0.00156496
																	UBC	2.07053	2.07053	1.86607	2.69447	2.36198	2.17347	0.0709915		1.34723	0.986233	1.14076	1.29235	1.18921	1.19748	0.567382
		pri-miR-27a				pre-miR-27a			ttest		miR-27a-3p			ttest
	siCtrl	0.953071	0.9597	1.08723		0.966415	1.12562	0.907969			1.01796	0.898556	1.08349					Ctrl Igg/Input			Ctrl NPM1/Input					p21 Igg/Input			p21 NPM1/Input
	sip21	1.07177	1.00696	0.76313		0.476319	0.411796	0.411796	0.00116499		0.692555	0.812252	0.655197	0.0176534			pri-miR-17	12854.6	14462.2	7696.57	74761.1	81810.6	57449.2	0.0013656		2352.53	2778.33	2194.99	1722.16	1520.15	1710.26	0.0131516
	Ev	0.915034	0.973935	1.11103		0.976888	1.03259	0.990524			0.974713	1.00212	1.02317				pri-miR-18a	413.001	648.067	439.586	891.444	1168.14	776.047	0.0321765		572.051	1217.75	714.109	150.123	127.116	247.28	0.0296513
	p21	0.959264	0.959264	1.25701		7.6211	7.26015	7.21	1.06028e-06		1.49485	1.51572	1.40444	0.000216271			pri-miR-375	1360.57	1438.15	1209.34	2556.58	2797.65	2149.82	0.0043712		1675.06	1734.13	1618.01	288.015	393.44	519.147	6.91667e-05
																	pri-miR-10b	837.532	922.88	776.047	2062.24	2856.43	1897.65	0.00883634		1573.76	1833.01	1698.45	300.246	212.306	526.394	0.000347999
																	UBC	3.68075	3.94493	3.20428	5.02805	5.6962	2.92817	0.336231		50.2134	65.3448	53.8174	59.3016	51.6251	63.1189	0.797557
		pri-miR-27b				pre-miR-27b			ttest		miR-27b-5p			ttest
	siCtrl	1.01623	0.988445	0.99532		0.902137	1.11066	0.987203			0.842882	1.04493	1.11219
	sip21	1.11729	0.895025	0.952638		0.852635	0.726986	0.823591	0.0496308		0.632878	0.554785	0.510506	0.00801755
	Ev	0.960233	0.966912	1.07286		0.974713	1.00212	1.02317			1.16516	1.08714	0.747701
	p21	1	1.09429	1.24833		6.06287	5.27803	4.22807	0.00140219		1.87905	1.94531	2.39496	0.00654275
		pri-miR-139				pre-miR-139			ttest		miR-139-5p			ttest
	siCtrl	1.04791	0.918605	1.03348		0.980018	0.940096	1.07989			1.00448	1.0185	0.977014
	sip21	0.926588	1.29235	0.846745		0.316439	0.384219	0.314253	0.000153928		0.795536	0.619854	0.76313	0.00776925
	Ev	1.01068	1.04632	0.942998		1.03485	0.9996	0.96555			0.918605	1.03348	1.04791
	p21	1.03526	0.965936	1.16473		3.63008	4.19887	3.75809	7.89217e-05		1.95884	2.14355	1.69349	0.00243107
		pri-let-7b				pre-let-7b			ttest		let-7b-3p			ttest
	siCtrl	0.976635	0.976635	1.04673		0.844915	1.11487	1.04021			0.89441	1.03455	1.07104
	sip21	1.05702	1.06437	0.946058		0.535887	0.389582	0.460094	0.00407677		0.395021	0.521233	0.450625	0.00111529
	Ev	0.923044	1.03848	1.03848		0.942439	0.982461	1.0751			0.940297	1.07266	0.987046
	p21	0.926588	1.02101	1.03527		2.77022	2.51403	2.08493	0.00202619		2.60268	2.34567	2.65737	0.000120785
		pri-miR-17				pre-miR-17			ttest		miR-17			ttest
	siCtrl	1.09438	0.9396	0.966016		1.03711	1.06627	0.896621			0.979322	1.09418	0.926495
	sip21	0.882703	1.07177	0.858565		2.18859	1.84038	2.80889	0.0113223		1.40444	1.59107	1.50525	0.00239858
	Ev	1.01625	0.909565	1.07419		0.981602	1.0092	1.0092			0.973008	1.08713	0.939863
	p21	0.972655	1.29235	1.10191		0.784584	0.737135	0.659754	0.00190051		0.307786	0.260616	0.329877	0.000139667
		pri-miR-18a				pre-miR-18a			ttest		miR-18a			ttest
	siCtrl	0.991323	0.931371	1.07731		0.981004	1.10369	0.915309			0.877103	1.07984	1.04306
	sip21	1.06437	1.11729	1		2.26577	2.14355	2.51403	0.000431597		1.65864	1.55833	1.55833	0.00111777
	Ev	0.986185	1.00691	1.00691		1.03729	0.974554	0.988159			0.890065	1.07325	1.03669
	p21	0.933033	1.01396	1.05702		0.790041	0.721965	0.726986	0.000945124		0.641713	0.558644	0.547147	0.0027546
		pri-miR-375				pre-miR-375			ttest		miR-375			ttest
	siCtrl	1.01604	1.01604	0.967919		1.03006	0.961079	1.00886			1.01842	1.01139	0.970189
	sip21	0.939523	1	0.82932		4.69134	4.59479	4.14106	3.44821e-05		2.58471	3.45815	3.36359	0.00152666
	Ev	0.856492	1.14592	0.997585		0.967667	1.04433	0.988			1.01196	1.06966	0.918375
	p21	0.920188	0.806642	0.965936		0.806642	0.432269	0.659754	0.0299715		0.624165	0.692555	0.664343	0.00216179
		pri-miR-10b				pre-miR-10b			ttest		miR-10b-5p			ttest
	siCtrl	0.933841	1.00087	1.06529		1.01801	1.114	0.86799			0.916226	1.06716	1.01662
	sip21	1.29235	1.01396	0.97942		2.23457	2.25012	2.67586	0.00100612		1.53687	1.51572	1.70527	0.0014188
	Ev	0.92052	1.00732	1.07216		1.07314	0.853721	1.07314			0.916378	1.05264	1.03098
	p21	1.12506	1.06437	1.37554		0.594604	0.447513	0.473029	0.00453447		0.535887	0.466516	0.403321	0.000738349

## Sheet: Figure 8
8a
	days	Ctrl	KIMAT1 KD
	0	149.833	141.167
	2	199.083	172.667
	5	246.083	226.667
	8	307.167	268
	12	418.167	327
	15	531.75	439.833
	19	688.167	485
	22	846.083	550
	26	1066.75	550
	29	1322	667.333

## Sheet: S1
S1a	LUAD			LUSC			S1j
	Copy numer	mRNA		Copy numer	mRNA				Ev			WT			G12D				ttest
	0.0042	10.9382		-0.2777	10.1289			H1299	1.08002	0.966644	0.953336	2.8481	3.07375	3.20428	2.69447	2.86791	3.45815		5.23435e-05	0.00102545
	0.0475	12.1731		-0.2436	9.91834			BEAS2B	0.90286	0.954339	1.1428	5.89708	5.09824	4.08405	4.14106	6.36429	3.38698		0.0016066	0.0154848
	1.0301	12.2056		0.0761	11.9342
	0.1196	10.6436		-0.0064	10.4496
	-0.009	10.3764		0.2894	10.5442		S1k				S1l
	0.1722	10.4105		-0.0106	10.136			-4OH	+4OH				siCtrl			siKRAS				ttest
	0.211	11.1084		0.5364	10.8764			1.15594	23.7524			H1299	0.97703	1.01148	1.01148	0.289172	0.22688	0.238159		4.73144e-06
	1.0756	11.5747		-0.0347	10.3529			1.04904	26.7228			A549	0.882706	1.11729	1	0.097396	0.076415	0.091505		0.000179169
	0.115	11.5995		0.08	10.2149			0.795022	37.5307
	0.0684	9.89241		0.0574	10.1623		ttest		0.0024892
	0.0293	10.2569		0.7022	10.5143
	0.1422	10.5164		0.0293	10.567
	-0.0174	10.3949		0.1231	10.0835		S1m				S1n
	-0.2595	10.1603		0.1644	10.6386			siCtrl	siEGFR			DMSO	Tramet 48h	Tramet 72h
	-0.0552	10.2126		0.1533	10.7527			1.04397	0.0896222			0.900077	0.476319	0.655197
	0.1986	11.5983		0.1486	10.6384			1.06591	0.0883883			1.10812	0.668964	0.732043
	0.3228	11.623		0.2121	10.2843			0.890125	0.0953912			0.991799	0.473029	0.823591
	0.2598	10.3956		-0.0001	10.0738		ttest		8.04925e-05		ttest		0.00647819	0.0273258
	0.2252	10.5088		0.1425	10.8855
	0.008	10.4364		0.0917	11.645
	0.0544	11.3491		0.6239	11.7255
	0.0364	10.8577		0.0627	11.1091
	-0.0603	9.12753		-0.0374	9.93822
	0.0526	11.5126		0.0901	10.7022
	-0.004	10.8486		0.0029	10.2357
	0.2293	10.4572		0.3122	10.0808
	0.6836	11.6368		0.1056	10.2183
	0.1463	10.4234		-0.1194	9.95732
	0.079	10.6457		0.1083	10.3083
	-0.097	10.273		0.2429	10.7318
	-0.0766	10.0281		0.3647	10.3518
	-0.0499	10.4793		-0.0294	10.2356
	0.0159	10.1101		-0.0683	9.23365
	0.1385	10.7172		0.0562	11.4817
	-0.0263	10.2461		0.184	10.0135
	0.075	10.5493		0.7518	11.7535
	0.0464	10.3547		0.076	10.5121
	0.119	9.39833		0.0035	10.8157
	0.1563	10.3052		0.0315	10.0382
	0.0225	10.1496		0.0101	10.1175
	-0.0056	10.1824		0.0539	9.80408
	0.1414	10.2232		0.0385	10.6508
	-0.1206	9.6599		0.4336	10.9798
	0.0763	10.385		-0.3306	9.62008
	0.0124	10.6125		0.2431	10.768
	0.1713	9.75374		0.2714	10.7621
	-0.114	10.2		0.0022	10.3689
	-0.0098	10.2787		0.0689	10.1284
	0.0544	10.1247		0.0964	10.7981
	-0.0716	9.7465		0.4637	11.3632
	-0.1025	10.0956		-0.0084	10.3762
	0.293	10.6505		0.6008	11.1077
	-0.1121	10.2677		0.1321	10.4471
	-0.0631	9.95116		0.2085	10.5037
	-0.0283	10.1856		0.0212	10.5402
	0.0021	10.255		0.1236	10.0181
	-0.4126	9.56725		0.0043	10.1724
	0.1831	10.8186		0.0429	10.4398
	-0.0596	9.77263		0.0867	10.3628
	0.0074	10.8427		0.0018	10.0521
	-0.1696	10.2998		1.0271	11.5449
	0.0097	10.3857		0.0019	10.1534
	-0.0487	10.8933		0.0651	10.1927
	1.1507	12.4692		0.8386	11.4076
	0.402	10.7821		0.0268	10.923
	-0.1266	10.0376		-0.072	12.3979
	0.0838	10.5698		0.0012	10.043
	0.0919	11.2942		-0.1177	10.0922
	-0.1278	10.1976		0.0448	10.449
	-0.0073	9.28806		0.0888	9.76287
	-0.0775	10.1327		0.0017	9.89487
	-0.1896	10.0313		0.0657	10.1715
	0.0494	11.1581		0.0027	10.0101
	0.0079	10.4042		0.12	10.3588
	0.005	10.4973		0.0062	10.0642
	0.2016	10.3774		0.0555	10.5434
	-0.0174	10.3172		0.0864	10.5095
	0.1346	10.6704		0.0011	9.41726
	0.529	11.7391		0.2402	9.85368
	0.0692	10.2572		0.0035	9.54001
	0.1899	10.96		0.1913	10.8062
	0.2616	11.5438		0.0699	10.3603
	0.2722	12.8906		-0.0105	9.80387
	-0.3419	10.6427		0.0895	10.5715
	0.1056	11.3642		-0.0923	10.1453
	-0.0798	11.0504		0.2563	11.2429
	0.0195	10.8222		0.0642	10.7201
	-0.2657	9.7675		1.0164	10.9363
	0.1358	12.0216		0.3022	11.2104
	0.0757	10.291		-0.0913	10.1435
	0.3419	11.6183		0.1783	11.317
	-0.036	10.5634		-0.001	9.69886
	0.0503	10.6794		-0.2625	10.4618
	-0.0857	9.32189		0.0164	10.1786
	-0.0423	9.97791		0.0066	10.0857
	0.0411	10.4313		0.2328	10.5856
	0.3929	11.1129		0.2317	10.5902
	-0.2066	9.84279		0.0161	10.9701
	-0.0093	9.96916		0.2191	10.5892
	-0.2157	10.2367		0.2048	10.8085
	0.0488	10.6258		0.3083	13.9845
	0.0458	10.233		0.2664	10.6288
	0.3552	9.36628		0.1067	10.1626
	0.3305	10.4106		0.3161	10.4701
	0.2553	10.5444		0.1197	10.7364
	0.1049	10.828		0.2772	11.0843
	0.1315	10.7788		0.1174	10.4454
	-0.1504	10.1576		0.0154	10.5448
	0.0463	10.4748		0.4051	10.7893
	0.0989	12.6527		0.0307	10.4838
	-0.036	10.3924		-0.0006	9.90492
	0.2767	10.5068		-0.0818	10.1999
	-0.2028	9.51666		0.1003	10.449
	-0.1787	9.03491		0.1186	10.6058
	0.0829	9.23508		0.241	10.8595
	0.0397	9.68505		0.1805	10.7214
	-0.0297	10.0026		0.0261	10.3991
	2.3876	14.2464		0.1801	10.0047
	-0.1941	9.45692		0.0004	9.85496
	-0.2594	9.44195		0.3769	10.9714
	0.3369	9.94188		0.0433	9.77773
	0.0969	9.48554		0.1102	9.82496
	0.003	9.78338		0.0604	10.0169
	-0.1868	9.99017		-0.2188	9.13137
	0	9.59962		-0.1174	9.8461
	0.0862	10.3114		0.0499	10.1763
	-0.1118	9.91499		0.1214	10.1069
	-0.2301	10.2212		-0.0667	10.1428
	0.0287	10.0314		-0.218	10.9977
	-0.0626	10.4944		0.0304	10.1604
	0.3976	11.549		0.0083	10.1174
	-0.1372	9.92641		0.8035	10.7865
	0.3167	11.341		-0.4256	9.29399
	-0.0151	10.2735		0.0724	10.1594
	0.2098	10.602		0.0708	10.4092
	0.1821	11.2567		0.27	10.9101
	-0.046	10.7393		-0.1644	9.54681
	0.5256	11.4839		0.0406	10.3118
	0.1901	10.8379		0.1605	11.1505
	0.067	9.81425		0.3665	12.5639
	-0.2123	11.6807		-0.0216	10.3809
	-0.6719	9.39214		-0.0118	10.1526
	0.1139	10.3593		0.1602	10.8545
	-0.1846	9.71614		0.0568	10.1186
	-0.1868	9.89334		-0.0601	9.88158
	-0.0115	10.3395		0.0367	9.77501
	-0.2149	10.2595		-0.0036	10.2094
	0.1342	11.2131		0.262	11.4227
	-0.1604	10.0113		0.1388	11.8307
	-0.5029	9.96984		0.4467	10.6723
	0.0432	9.95367		0.4993	11.098
	0.1041	9.38828		-0.0331	9.52008
	0.0949	10.9847		0.0019	10.3731
	0.0417	10.7932		0.2755	11.3346
	-0.1011	10.201		0.0878	10.0251
	0.3209	10.4377		0.0371	10.7095
	0.0309	9.47049		0.1722	10.57
	0.0426	10.6382		-0.001	10.018
	0.0555	10.8906		1.2387	12.623
	0.0186	11.077		0.0365	10.9937
	-0.0458	10.7937		-0.0885	10.0683
	-0.1406	11.9017		-0.0001	9.95782
	0.4439	10.8375		0.1746	10.4451
	0.3766	11.1282		0.0049	9.76249
	0.2282	9.94687		-0.2263	10.2198
	-0.2732	10.1758		0.0038	10.0924
	-0.0826	9.81682		0.0234	10.7992
	0.0472	11.1535		0.517	11.4271
	0.2574	10.6453		0.0039	10.4532
	0.1466	10.4101		0.1349	10.2534
	-0.0095	10.0224		0.0026	9.76853
	-0.1553	10.601		0.032	9.81382
	0.0911	10.7122		0.135	9.88355
	-0.0279	10.2691		0.0025	9.76476
	0.0958	10.5487		-0.01	10.2802
	0.0777	11.0144		0.0021	9.78818
	-0.1551	10.0019		0.5562	10.88
	0.0807	10.508		0.1792	10.4561
	0.2218	10.7387		0.6952	11.2249
	0.0276	11.0475		0.0978	10.2483
	-0.0144	10.6271		0.6212	10.9813
	0.2811	11.4459		0.4187	10.8406
	0.2421	11.0025		-0.0028	9.92835
	0.0145	9.64412		1.2106	11.9114
	0.0788	10.465		0.0281	10.8471
	0.0174	10.8785		-0.0154	10.5116
	0.4441	10.8585		0.1416	10.9674
	0.186	11.0017		0.2016	10.9679
	0.1056	10.1646		0.2795	10.2642
	-0.2152	9.83278		0.1643	10.29
	0.0252	10.8141		0.4722	10.4371
	0.5935	11.4398		-0.0009	9.79323
	0.0264	10.8756		0.1857	11.0333
	0.0091	11.6082		0.0047	9.78325
	0.2093	11.0831		0.0946	10.4327
	-0.2158	10.2475		0.0003	9.82876
	0.4918	10.3654		-0.439	11.503
	0.321	11.8421		0.0736	10.8247
	0.1025	10.4549		0.1282	10.4268
	0.3916	11.5653		0.1807	10.6288
	0.1865	10.8727		0.2789	10.6275
	0.2366	11.5405		0.1482	10.8484
	0.3859	11.6721		0.6025	11.4132
	-0.3714	10.6163		0.0234	10.2516
	0.0492	10.2866		0.137	11.0293
	0.5351	10.9283		0.1329	11.3566
	-0.046	10.3691		0.0905	10.4841
	-0.7115	9.69275		0.0671	11.0255
	0.085	10.0177		-0.0049	10.3127
	0.0931	12.6275		0.7247	10.74
	0.0725	10.2824		0.247	12.8646
	0.4386	11.0203		0.0005	10.2389
	0.0854	13.1786		-0.4457	9.92268
	0.0606	10.2742		-0.0015	9.94749
	0.0168	11.3534		0.1121	10.709
	0.0506	11.0857		0.0008	9.88994
	-0.0511	10.0543		0.2086	10.7686
	-0.0395	10.119		0.0034	10.0024
	-0.0405	9.97851		0.7488	10.7806
	0.02	10.676		-0.0013	10.3683
	0.0532	10.471		0.0147	10.3486
	-0.0328	9.84336		0.223	11.0083
	-0.0176	10.0354		0.0002	10.054
	0.1804	11.0866		0.2265	10.7706
	0.0892	10.8206		0.0007	10.5146
	0.0563	9.92542		0.1904	10.7
	-0.2585	11.3302		0.0006	9.74333
	0.1166	10.6474		0.087	10.0918
	-0.1074	9.60448		0.0001	9.81115
	-0.1875	9.13155		0.0918	10.2169
	0.0182	10.0526		0.3654	10.9306
	-0.0004	10.1112		0.145	10.4613
	-0.3071	9.94233		0.1505	9.68956
	-0.1459	9.74498		0.2052	11.1315
	0.2804	10.933		0.0041	9.73997
	-0.0848	11.1928		0.0535	10.1477
	-0.0954	9.97165		0.0223	10.372
	-0.0444	10.3185		0.3847	10.7529
	0.0042	10.1072		0.013	9.67432
	-0.1437	10.2733		-0.0026	9.77972
	0.0344	10.4041		-0.0035	9.80284
	-0.2139	9.92286		-0.0721	10.6968
	0.2908	11.2888		0.106	11.1272
	-0.0859	10.0992		0.0062	10.1259
	0.0644	10.0929		0.0601	10.3636
	0.1264	11.3631		0.5221	11.2071
	0.5432	11.748		-0.251	9.76942
	0.0813	11.0585		0.5917	11.0045
	-0.3618	9.10079		0.1148	10.9818
	-0.0398	9.83432		0.0731	11.0574
	-0.0624	10.1703		0.0233	10.4899
	0.0498	10.6849		-0.0902	10.2171
	0.1834	9.77464		0.1444	10.4175
	0.4286	11.0751		-0.0016	10.2873
	-0.0621	10.2873		0.0893	10.4155
	0.1586	10.4934		0.0005	9.79795
	0.3294	11.6293		0.1927	10.5834
	-0.0121	10.6199		0.2573	11.2945
	-0.192	10.8913		0.1116	9.52641
	-0.1768	10.9963		0.1838	9.89425
	-0.0425	10.5246		0.0758	9.87358
	0.0539	10.3794		0.2165	10.7599
	0.5363	10.7174		0.0353	10.1563
	0.2908	11.2156		0.0694	10.1897
	0.2254	10.3832		0.1842	11.0921
	0.0836	10.3731		0.0651	10.7372
	-0.3133	9.9635		-0.029	10.0511
	0.0485	10.4517		0.4832	10.8748
	0.3296	11.4591		0.2877	11.1423
	0.0276	10.2273		0.1047	9.85467
	-0.129	9.85372		0.0024	9.94865
	0.2706	10.6426		0.857	11.5316
	0.1174	10.5315		0.4591	11.4837
	0.8293	10.7748		0.1256	10.7631
	-0.3056	9.90618		0.2455	12.0838
	0.0267	10.6206		0.0484	10.4587
	0.0363	9.9833		0.3351	10.2997
	0.0299	10.6838		0.0034	10.8285
	0.0731	10.1808		0.0246	10.8168
	-0.6489	9.87161		0.0797	10.6488
	-0.0115	10.3012		0.358	10.5169
	0.039	10.9857		0.135	10.4973
	0.681	10.9947		0.1948	10.4404
	-0.0054	10.7647		0.0128	9.63536
	-0.1032	11.2783		-0.0262	9.81342
	0.0407	10.4034		0.003	10.3089
	-0.2755	9.90821		0.2191	10.5848
	-0.0187	10.6139		0.0135	10.2537
	0.0559	10.6125		0.0816	10.6084
	-0.1158	10.687		-0.0982	10.916
	0.0448	10.7921		0.2582	10.8403
	-0.0769	10.3244		0.1057	10.0635
	0.3029	11.2757		0.2191	10.6167
	0.2919	10.8376		0.3189	10.5364
	0.0369	10.2446		0.8442	12.2648
	0.1833	10.0119		0.0197	10.6749
	0.3072	11.1316		-0.0219	10.2159
	-0.2712	10.2271		0.3406	10.428
	0.0158	10.5294		0.0154	10.1993
	0.3627	10.0733		0.0248	9.89729
	0.0566	9.90548		0.7083	14.0479
	0.173	11.243		0.5011	11.5823
	-0.238	10.3407		0.0666	11.9672
	-0.0265	10.3561		-0.0097	10.4057
	0.0862	11.0657		0.1606	9.98394
	0.304	10.9417		0.4285	10.6789
	0.1721	10.1986		0.153	10.4724
	0.1042	12.2383		0.174	10.9159
	0.5754	11.0095		0.0195	9.62975
	0.1756	10.4166		0.0065	10.1664
	-0.1631	10.3018		1.3559	12.1304
	-0.319	10.3267		0.2242	10.5358
	-0.1363	10.4212		0.0729	10.2906
	0.0189	10.2245		0.0102	9.81364
	0.1119	10.7753		-0.0857	9.50759
	0.2275	12.3137		-0.0685	10.277
	0.23	11.1254		0.5991	10.4533
	0.2218	10.593		0.1692	10.8044
	0.1072	10.8751		0.2632	10.844
	-0.0208	10.1968		0.013	10.1987
	0.0452	9.81752		0.028	10.2691
	0.0203	9.75698		-0.0583	10.473
	-0.0522	10.2259		0.1934	10.3102
	0.0705	10.0739		0.1016	10.5564
	-0.3536	10.1565		0.5137	10.8773
	0.0359	9.73724		0.0472	9.88667
	-0.1299	9.97201		0.1642	10.7913
	0.0806	9.95538		0.1902	10.4382
	0.5034	12.2183		0.3708	11.0616
	-0.0142	10.3976		-0.0041	10.3498
	0.0571	10.5985		0.0639	10.8858
	-0.0482	10.4632		0.0261	9.41684
	0.2872	11.0149		0.0962	10.2914
	0.2499	11.1105		0.6578	11.3881
	-0.3101	9.07452		0.0667	10.0207
	0.2125	11.0751		0.6512	11.2292
	-0.0585	9.77058		-0.0816	10.3434
	0.0659	11.3235		0.0897	10.2998
	0.0157	10.5619		0.114	10.3201
	-0.141	10.1829		0.1338	11.6773
	0.3334	10.6521		0.0334	10.4808
	0.2738	12.121		0.1268	9.93011
	0.0326	10.202		0.264	10.5815
	0.0348	10.255		0.0421	10.2299
	0.1021	10.9733		0.0468	10.5155
	-0.0258	10.7502		0.2544	10.7572
	0.2716	10.5786		0.1313	10.1945
	-0.0184	10.1217		0.1829	11.3567
	-0.1732	9.50623		0.0307	10.334
	0.0003	10.4308		0.0817	10.638
	0.1777	10.7742		0.1221	10.6873
	0.3494	11.9132		0.0897	10.2133
	-0.2493	9.68612		0.089	10.692
	0.0497	10.647		0.2961	10.5517
	0.0031	10.0029		0.6524	11.2739
	-0.1073	10.8223		0.079	10.3227
	0.0157	11.1798		0.1366	10.5437
	-0.0877	10.0799		0.2149	10.6636
	-0.0609	10.3236		0.1135	10.3056
	0.0035	9.85584		0.0963	10.0316
	0.0143	9.86065		0.4443	10.9214
	0.079	10.5794		0.1715	10.3041
	0.0362	9.741		0.1124	10.8374
	-0.2374	10.0752		0.4276	11.2336
	-0.0003	10.4279		0.3991	10.3562
	-0.0011	10.7747		0.1015	9.96733
	-0.5804	9.03334		0.6582	10.7391
	0.4498	11.24		0.2401	9.64571
	0.1737	10.939		0.1114	11.4602
	0.3883	11.0479		0.0699	10.4014
	0.0744	10.9703		-0.0667	9.80869
	0.0446	9.77738		0.0042	10.2093
	0.4377	11.8123		-0.1599	9.65128
	0.0398	10.3305		0.0742	10.6654
	0.1677	10.824		0.5076	11.1308
	0.1	12.22		0.2568	11.3314
	-0.9877	8.92535		-0.0023	10.2478
	0.1109	11.4547		0.7062	11.4657
	-0.0167	10.3801		-0.0028	10.1255
	0.0446	11.2586		0.0091	10.7608
	-0.2277	10.3948		0.0009	10.3236
	-0.4475	10.0382		0.3359	10.9784
	-0.1319	10.1169		-0.0009	10.5081
	-0.0139	10.391		0.0677	11.232
	0.1421	10.2294		-0.2237	10.2942
	-0.2371	9.56817		0.2362	10.7361
	0.1519	10.1179		-0.0006	9.91276
	-0.0209	10.6541		0.0293	10.0368
	-0.465	10.4901		0.0004	10.0413
	-0.0097	10.0081		-0.0765	9.71696
	-0.0771	10.4254		0.1797	10.2104
	0.0259	9.6846		0.4448	11.1692
	0.3155	10.6951		0.1728	10.3252
	0.0188	9.62606		0.0526	9.78734
	-0.1436	9.79286		0.5833	11.1051
	0.1176	10.301		0.021	10.0653
	-0.0297	10.3326		0.5343	10.9817
	0.0379	10.4651		0.3952	10.8159
	0.1358	10.8167		0.0912	10.7846
	0.0633	11.4674		0.0794	9.84665
	-0.0328	10.4443		0.1542	9.96578
	-0.0005	9.77558		-0.0542	10.0078
	0.3748	11.3776		-0.4293	10.3057
	0.1775	11.1619		-0.4013	9.57904
	0.0286	9.96357		0.0173	10.3207
	0.0681	10.9357		0.0965	10.4746
	0.626	11.8112		0.2454	10.8813
	1.6126	12.9785		-0.0004	10.1612
	-0.2583	10.2851		0.3161	11.1778
	0.4283	10.9876		0.3243	11.3908
	0.067	10.3064		0.4394	10.7518
	-0.4946	9.40153		0.0752	10.5865
	0.2192	10.9641		0.3534	11.1842
	-0.0606	9.88738		0.0851	10.1402
	0.0308	9.85903		-0.0672	9.47655
	0.6252	11.2129		0.1054	10.4103
	-0.0073	10.0401		-0.0959	10.078
	0.0192	9.52779		0.1332	10.2093
	0.0361	10.4522		-0.0574	9.85506
	0.0741	10.5172		0.3327	13.4448
	0.1296	11.0233		0.0232	10.5713
	-0.122	9.5765		-0.1117	9.77103
	0.0676	10.5161		0.1292	10.593
	-0.0791	9.93158		0.2127	10.9876
	0.0322	9.99628		0.1157	10.5409
	-0.0478	10.4117		0.8252	11.0083
	-0.5241	10.2346		-0.0005	10.1533
	-0.1231	10.3993		0.1018	10.5743
	0.1465	11.2087		-0.0342	10.2718
	0.13	10.0095		0.0439	10.5936
	-0.4967	9.64724		0.2483	10.6982
	-0.0934	10.0303		0.1092	10.4391
	-0.0667	9.93261		0.3402	10.547
	1.2452	12.059		0.1159	11.5285
	0.0108	10.2225		0.1784	10.9869
	0.0015	10.7383		0.2079	10.4435
	0.1207	10.2739		-0.0827	10.0192
	-0.0912	10.5923		0.0644	10.0556
	-0.3903	10.6185		0.641	10.7266
	0.0114	10.8298		0.2234	10.6926
	-0.1041	10.0351		0.1557	10.1132
	-0.0966	12.1933		0.3704	10.6573
	-0.0067	10.3152		0.0214	10.1184
	-0.4962	10.558		0.1189	9.87954
	0.0116	9.92145		-0.1776	9.7177
	-0.0758	9.85004		0.9133	11.2137
	0.0579	11.299		0.0462	10.6272
	0.0737	10.4182		0.181	10.0852
	-0.046	10.7432		0.2867	10.5784
	0.1071	10.4782		0.0275	10.5341
	-0.1611	9.85352		-0.0775	10.2419
	-0.1719	10.2872		1.8097	12.8519
	0.0892	10.048		0.212	9.88246
	0.0691	9.8495		0.4823	11.4739
	0.0331	10.5521		0.1293	11.4622
	0.1229	10.9864		0.1679	10.1052
	-0.1396	9.4081		-0.2794	9.87427
	0.0045	9.95094		-0.001	9.46111
	0.0099	10.5471		0.0019	10.1299
	0.0311	10.5309		-0.0552	10.203
	-0.2748	9.53167		0.3157	10.9684
	0.1481	10.3007		-0.1708	9.69956
	-0.1391	10.829		0.0632	9.8923
	-0.2539	10.1951		0.1296	10.6664
	0.2596	10.8628		0.7617	11.7361
	0.1465	10.5827		1.2366	11.9002
	0.1558	10.4948		-0.1367	9.00617
	-0.0087	9.53658		0.1249	10.8451
	0.1031	10.6323		-0.3737	9.86117
	-0.0569	10.5585		0.0882	9.52028
	-0.0997	9.84933		-0.0025	10.2878
	-0.0733	9.80637		0.1167	10.6085
	0.0116	11.318		0.0025	10.19
	0.1632	10.214		0.6372	10.5287
	0.0116	9.93255		0.2073	10.6342
	0.1055	10.9005		0.0379	9.88853
	-0.1048	9.61257		0.0459	10.208
	0.0976	9.91475		0.5662	10.6214
	0.8055	11.1112		0.1299	10.4404
	-0.0491	9.85099		-0.001	10.2257
	0.1111	10.4425		0.0719	10.4702
	-0.0754	9.53933		0.656	11.4368
	0.478	10.6247		0.0993	9.81358
	0.2823	10.1701		0.134	10.8267
	0.5072	11.3937		0.0671	10.5557
	0.1552	10.8068		0.0784	9.40729
	-0.0225	10.3759		0.1897	10.7964
	0.0495	10.9231		0.1317	10.3657
	-0.0572	10.2702		0.0918	10.0932
	-0.184	9.25368		0.0879	10.2416
	0.1571	10.1845		0.0483	10.1613
	0.0367	10.8558		0.4141	10.6061
	-0.0511	10.4947		0.805	11.6289
	-0.0186	9.47114		0.3362	11.6453
	-0.1352	9.69828		0.1041	11.2877
	0.087	10.5062		0.0559	11.2093
	0.614	11.1356		0.0459	10.0038
	0.3822	14.8646		-0.0004	10.1232
	-0.3312	10.1203		0.3602	10.0504
	0.1649	10.5676		0.005	10.0938
	0.0492	10.7762		-0.0645	10.4852
	0.4415	10.6561		-0.0058	10.1246
	0.0689	10.6758		0.1486	10.9601
	0.3435	10.6926		0.2597	10.5557
	-0.0834	10.7154		0.0385	10.0794
	-0.1187	10.7488		0.3702	10.7419
	-0.0261	10.1651		0.0816	10.0177
	-0.1854	9.11125		0.156	10.3556
	0.0251	10.1537		0.1734	10.9453
	-0.0974	10.3416		0.0072	10.1347
	0.102	10.5469		0.002	10.1484
	-0.0905	10.2406		0.0002	10.2045
	-0.4107	8.91806		0.0626	10.2374
	0.1345	10.3858		0.216	11.0148
				0.1598	10.9299
ttest		0		0.1014	9.96442
				0.3309	10.3759
				0.1437	11.269
				0.5107	10.4216
				-0.2212	12.1116
				0.2187	10.0183
				0.0687	10.4251
				-0.0178	14.0557
				0.2474	10.0833
				0.2962	10.5916
				0.1441	10.8904
				0.1154	10.4445
				0.2884	10.4788
				-0.2918	10.1416
				0.1532	10.1438
				0.0305	10.2594
				0.1466	10.7283
				0.0892	10.4953
				0.5841	10.9643
				0.1817	10.7009
				0.0476	9.50022
				0.0298	10.6251
				0.1609	9.95355
				-0.0374	10.4017
				0.2064	10.0993
				0.5391	10.9511
				0.0418	9.96972
				0.3641	10.1437
				0.1497	10.2738
				0.1184	10.6406
				0.6994	11.5453
				0.12	10.7756
				0.0783	10.9776
			ttest		0

## Sheet: S2
S2b		BEAS2B						H1299
		EV			KRAS WT			EV			KRAS WT
	GapmeR Ctrl	350	345	389	789	790	812	389	312	326	395	485	490
	GapmeR KIMAT1	339	340	379	231	235	289	123	119	105	125	127	118
	ttest			0.674388			1.10879e-05			0.000735452			0.000423413
S2d
		BEAS2B-Ev			BEAS2B-KRAS WT			H1299-Ev			H1299-KRAS WT
	GpR-Ctrl	45159	53178	49017	413975	371542	375002	48717	47934	46401	89398	109242	109814
	GpR-KIMAT1	54328	48604	45572	36219	60206	30123	23743	22307	23020	19055	19733	20880
	ttest			0.91705			3.0396e-05			6.48518e-06			0.000249661

[truncated: 15 more sheets: S3, S4, S5, S6, S7, S8, S9, S10, S11, S12, S13, S14, S15, S16, S17d]
